# Supplementary material for: Giant Mesozoic coelacanths (Osteichthyes, Actinistia) reveal high body size disparity decoupled from taxic diversity
Source: Sci Rep. 2021 Jun 3;11:11812. doi: 10.1038/s41598-021-90962-5 (PMC8175595; doi:10.1038/s41598-021-90962-5)
Supplement: Supplementary file 1 — Supplementary Information 1. [file 41598_2021_90962_MOESM1_ESM.xlsx]

## Sheet: Actinistia
Genera	Environment	Body Size (max.)	comments	Occurrence (first)	Occurrence (last)	Time bins (first)	Time bins (last)		Early Devo.	Middle Devo.	Late Devo.	Early Carbo.	Late Carbo.	Early Perm.	Middle Perm.	Late Perm.	Early Trias.	Middle Trias.	Late Trias.	Early Jura.	Middle Jura.	Late Jura.	Early Cret.	Late Cret.	Palaeocene	References length	References environment
Euporosteus	1	166	estimated	Pragian	Givetian	1	2		1	1	0	0	0	0	0	0	0	0	0	0	0	0	0	0	0	Zhu et al. 2012; Forey 1998
Gavinia	2	705	estimated	Givetian		2			0	1	0	0	0	0	0	0	0	0	0	0	0	0	0	0	0	Long, 1999
Holopterygius	1	65		Givetian		2			0	1	0	0	0	0	0	0	0	0	0	0	0	0	0	0	0	Friedman & Coates 2006
Miguashaia	3	415		Givetian	Frasnian	2	3		0	1	1	0	0	0	0	0	0	0	0	0	0	0	0	0	0	Forey 1998; Forey et al. 2000; Cloutier et al. 2009	Matton et al. 2012
Diplocercides	1	207	estimated	Frasnian	Visean	3	4		0	0	1	1	0	0	0	0	0	0	0	0	0	0	0	0	0	Forey 1998
Coelacanthus	1	750	estimated	Fammenian	Changhsingian	3	8		0	0	1	0	0	0	1	1	0	0	0	0	0	0	0	0	0	Forey 1998
Serenichthys	3	150	estimated	Famennian		3			0	0	1	0	0	0	0	0	0	0	0	0	0	0	0	0	0	Gess & Coates 2015
Rhabdoderma	3	690		Visean	Early Triassic	4	9		0	0	0	1	1	0	0	0	1	0	0	0	0	0	0	0	0	Forey 1998
Allenypterus	1	180		Serpukhovia		4			0	0	0	1	0	0	0	0	0	0	0	0	0	0	0	0	0	Lund & Lund 1985	Forey 1998
Caridosuctor	1	245		Serpukhovia		4			0	0	0	1	0	0	0	0	0	0	0	0	0	0	0	0	0	Lund & Lund 1985	Forey 1998
Hadronector	1	120		Serpukhovia		4			0	0	0	1	0	0	0	0	0	0	0	0	0	0	0	0	0	Lund & Lund 1985; Forey 1998
Lochmocercus	1	97		Serpukhovia		4			0	0	0	1	0	0	0	0	0	0	0	0	0	0	0	0	0	Lund & Lund 1985	Forey 1998
Polyosteorhynchus	1	197		Serpukhovia		4			0	0	0	1	0	0	0	0	0	0	0	0	0	0	0	0	0	Forey 1998; Lund & Lund 1985
Spermatodus	2	622	estimated	Early Permian		6			0	0	0	0	0	1	0	0	0	0	0	0	0	0	0	0	0	Forey 1998
Changxingia	1	390		Changhsingian		8			0	0	0	0	0	0	0	1	0	0	0	0	0	0	0	0	0	Benton et al. 2013	Romano et al. 2016
youngichthys	1	132		Changhsingian		8			0	0	0	0	0	0	0	1	0	0	0	0	0	0	0	0	0	Wang & Liu 1981	Forey 1998
Laugia	1	214		Early Triassic		9			0	0	0	0	0	0	0	0	1	0	0	0	0	0	0	0	0	Forey 1998
Piveteauia	1	140	estimated	Induan		9			0	0	0	0	0	0	0	0	1	0	0	0	0	0	0	0	0	Clément 1999
Sassenia	1	332	estimated	Early Triassic		9			0	0	0	0	0	0	0	0	1	0	0	0	0	0	0	0	0	Forey 1998
Actinistia 2 of Wendruff (2011)	1	455		Early Triassic		9			0	0	0	0	0	0	0	0	1	0	0	0	0	0	0	0	0	Wendruff 2011
Whiteia	3	1000		Induan	Norian	9	11		0	0	0	0	0	0	0	0	1	0	1	0	0	0	0	0	0	Schaeffer & Mangus 1976; Wendruff 2011
Axelia	1	830	estimated	Olenekian		9			0	0	0	0	0	0	0	0	1	0	0	0	0	0	0	0	0	Forey 1998
cf. Wimania	1	2000	estimated	Olenekian		9			0	0	0	0	0	0	0	0	1	0	0	0	0	0	0	0	0	Forey 1998
Chaohuichthys	1	140		Olenekian		9			0	0	0	0	0	0	0	0	1	0	0	0	0	0	0	0	0	Tong et al. 2006
Dobrogeria	1	871.5	estimated	Olenekian		9			0	0	0	0	0	0	0	0	1	0	0	0	0	0	0	0	0	Cavin & Gradinaru 2014
Actinistia 1 of Wendruff (2011)	1	600	estimated	Olenekian		9			0	0	0	0	0	0	0	0	1	0	0	0	0	0	0	0	0	Wendruff 2011
Rebellatrix	1	1300	estimated	Olenekian		9			0	0	0	0	0	0	0	0	1	0	0	0	0	0	0	0	0	Wendruff & Wilson 2012
Wimania	1	747	estimated	Olenekian		9			0	0	0	0	0	0	0	0	1	0	0	0	0	0	0	0	0	Forey 1998
Actinistia ind. (Gall et al. 1974)	1	100		Anisian		10			0	0	0	0	0	0	0	0	0	1	0	0	0	0	0	0	0	Schultze & Kriwet 1999	Romano et al. 2016
Luopingcoelacanthus	1	270	estimated	Anisian		10			0	0	0	0	0	0	0	0	0	1	0	0	0	0	0	0	0	Wen et al. 2013
Moenkopia	2	1800	estimated	Anisian		10			0	0	0	0	0	0	0	0	0	1	0	0	0	0	0	0	0	Schaeffer & Gregory 1961
Yunnancoelacanthus	1	280		Anisian		10			0	0	0	0	0	0	0	0	0	1	0	0	0	0	0	0	0	Wen et al. 2013
Actinistia ind. (Hagdorn & Mutter 2011)	3	1300	estimated	Ladinian		10			0	0	0	0	0	0	0	0	0	1	0	0	0	0	0	0	0	Hagdorn & Mutter 2011
Alcoveria	1	200		Ladinian		10			0	0	0	0	0	0	0	0	0	1	0	0	0	0	0	0	0	Forey 1998
Foreyia	1	215		Ladinian		10			0	0	0	0	0	0	0	0	0	1	0	0	0	0	0	0	0	Cavin et al. 2017
Garnbergia	1	460	estimated	Ladinian	Norian	10	11		0	0	0	0	0	0	0	0	0	1	1	0	0	0	0	0	0	Martin & Wenz 1984
Guizhoucoelacanthus	1	550		Ladinian	Carnian	10	11		0	0	0	0	0	0	0	0	0	1	1	0	0	0	0	0	0	Geng et al. 2009	Wang et al. 2008
Hainbergia	1	200	estimated	Ladinian		10			0	0	0	0	0	0	0	0	0	1	0	0	0	0	0	0	0	Romano et al. 2016
Heptanema	1	290	complet specimen lacking caudal lobe	Ladinian		10			0	0	0	0	0	0	0	0	0	1	0	0	0	0	0	0	0	Renesto & Stockar 2018
New genus	1	550		Ladinian		10			0	0	0	0	0	0	0	0	0	1	0	0	0	0	0	0	0
Ticinepomis	1	615	estimated	Ladinian		10			0	0	0	0	0	0	0	0	0	1	0	0	0	0	0	0	0	Cavin et al. 2013
Chinlea	2	800		Carnian	Rhaetian	11			0	0	0	0	0	0	0	0	0	0	1	0	0	0	0	0	0	Schaeffer 1967
Diplurus	2	690		Carnian	Sinemurian	11	12		0	0	0	0	0	0	0	0	0	0	1	1	0	0	0	0	0	Schaeffer 1948	Forey 1998
Graphiurichthys	1	167		Carnian		11			0	0	0	0	0	0	0	0	0	0	1	0	0	0	0	0	0	Kner 1866; Forey 1998
Quayia	2	1350	estimated	Norian		11			0	0	0	0	0	0	0	0	0	0	1	0	0	0	0	0	0	Hunt 1997
Actinistia ind. (Hauser & Martill, 2013)	3	610		Rhaetian		11			0	0	0	0	0	0	0	0	0	0	1	0	0	0	0	0	0	Hauser & Martill 2013	Gallois 2007
Atacamaia	1	400	estimated	Sinemurian		12			0	0	0	0	0	0	0	0	0	0	0	1	0	0	0	0	0	Arratia & Schultze 2015
Holophagus	3	740		Sinemurian	Barremian	12	15		0	0	0	0	0	0	0	0	0	0	0	1	0	0	1	0	0	Forey 1998
Trachymetopon	1	5000		Sinemurian	Kimmeridgian	12	14		0	0	0	0	0	0	0	0	0	0	0	1	1	1	0	0	0
Undina	1	448		Sinemurian	Thitonian	12	14		0	0	0	0	0	0	0	0	0	0	0	1	0	1	0	0	0	Forey 1998
Indocoelacanthus	2	913	estimated	Toarcian		12			0	0	0	0	0	0	0	0	0	0	0	1	0	0	0	0	0	Forey 1998
Parnaibaia	2	580		Late Jurassic		14			0	0	0	0	0	0	0	0	0	0	0	0	0	1	0	0	0	Yabumoto 2008
Swenzia	1	250	complet specimen lacking part of the tail	Oxfordian		14			0	0	0	0	0	0	0	0	0	0	0	0	0	1	0	0	0	Clément 2005
Coccoderma	1	355		Kimmeridgian	Berriasian	14	15		0	0	0	0	0	0	0	0	0	0	0	0	0	1	1	0	0	Lambers 1991	Forey 1998
Lualabaea	2	498	estimated	Kimmeridgian		14			0	0	0	0	0	0	0	0	0	0	0	0	0	1	0	0	0	Saint-Seine 1955	Forey 1998
Libys	1	697		Thitonian		14			0	0	0	0	0	0	0	0	0	0	0	0	0	1	0	0	0	Forey 1998
Macropoma	1	622		Thitonian	Turonian	14	16		0	0	0	0	0	0	0	0	0	0	0	0	0	1	1	1	0	Forey 1998
Mawsonia	3	5300	estimated	Thitonian	Cenomanian	14	16		0	0	0	0	0	0	0	0	0	0	0	0	0	1	1	0	0	Batista et al. 2019
Axelrodichthys	3	3500	estimated	Aptian	Campanian	15	16		0	0	0	0	0	0	0	0	0	0	0	0	0	0	1	1	0	Fragoso et al. 2018 (Mawsonia); Cavin et al. 2015	Cavin et al. 2019
Reidus	1	187	estimated	Albian		15			0	0	0	0	0	0	0	0	0	0	0	0	0	0	1	0	0	Graf 2012
Macropomoides	1	323	estimated	Cenomanian		16			0	0	0	0	0	0	0	0	0	0	0	0	0	0	0	1	0	Forey 1998
Palaeoctopus	1	600	estimated	Turonian		16			0	0	0	0	0	0	0	0	0	0	0	0	0	0	0	1	0	Schultze et al. 2016
Megalocoelacanthus	1	3500	estimated	Santonian	Maastrichtian	16			0	0	0	0	0	0	0	0	0	0	0	0	0	0	0	1	0	Dutel et al. 2012

## Sheet: Actinopterygii
Genera	Environment	Body Size (max.)	comments	Occurrence (first)	Occurrence (last)	Time bins (first)	Time bins (last)		Early Devo.	Middle Devo.	Late Devo.	Early Carbo.	Late Carbo.	Early Perm.	Middle Perm.	Late Perm.	Early Trias.	Middle Trias.	Late Trias.	Early Jura.	Middle Jura.	Late Jura.	Early Cret.	Late Cret.	Palaeocene	References
Dialipina	2	120		Lochkovian	Emsian	1			1	0	0	0	0	0	0	0	0	0	0	0	0	0	0	0	0	Basden & Young 2001
Cheirolepis	3	530		Eifelian	Frasnian	2	3		0	1	1	0	0	0	0	0	0	0	0	0	0	0	0	0	0	Sallan & Galimberti 2015
Moythomasia	3	200		Eifelian	Frasnian	2	3		0	1	1	0	0	0	0	0	0	0	0	0	0	0	0	0	0	Gross 1953
Stegotrachelus	2	146		Givetian	Frasnian	2	3		0	1	1	0	0	0	0	0	0	0	0	0	0	0	0	0	0	Swartz 2009
Donnrosenia	2	210		Givetian		2			0	1	0	0	0	0	0	0	0	0	0	0	0	0	0	0	0	Long et al. 2008
Howqualepis	2	500		Givetian		2			0	1	0	0	0	0	0	0	0	0	0	0	0	0	0	0	0	Long 1988
Gonatodus	3	400		Famennian	Visean	3	4		0	0	1	1	0	0	0	0	0	0	0	0	0	0	0	0	0	Newberry 1889
Kentuckia	1	130		Famennian	Tournaisian	3	4		0	0	1	1	0	0	0	0	0	0	0	0	0	0	0	0	0	Sallan & Galimberti 2015
Cuneognathus	2	120		Famennian		3			0	0	1	0	0	0	0	0	0	0	0	0	0	0	0	0	0	Friedman & Blom 2006
Krasnoyarichthys	1	100		Famennian		3			0	0	1	0	0	0	0	0	0	0	0	0	0	0	0	0	0	Prokofiev 2002
Limnomis	2	60		Famennian		3			0	0	1	0	0	0	0	0	0	0	0	0	0	0	0	0	0	Daeschler 2000
Mimipiscis	2	200		Frasnian		3			0	0	1	0	0	0	0	0	0	0	0	0	0	0	0	0	0	Choo 2011
Osorioichthys	3	300	estimation	Famennian		3			0	0	1	0	0	0	0	0	0	0	0	0	0	0	0	0	0	Taverne 1997
Pickeringius	1	155		lower Frasnian		3			0	0	1	0	0	0	0	0	0	0	0	0	0	0	0	0	0
Tegeolepis	1	1000		Famennian		3			0	0	1	0	0	0	0	0	0	0	0	0	0	0	0	0	0	Dunkle & Schaeffer 1973
Chirodus	3	180		Mississipian	Westphalian	4	5		0	0	0	1	1	0	0	0	0	0	0	0	0	0	0	0	0
Acrolepis	3	562		Mississippian	Griesbachian	4	9		0	0	0	1	1	1	1	1	1	0	0	0	0	0	0	0	0
Acrolepis	2	300		Tournaisian	Visean	4			0	0	0	1	0	0	0	0	0	0	0	0	0	0	0	0	0	Lambe 1910
Adroichthys	3	100		Visean		4			0	0	0	1	0	0	0	0	0	0	0	0	0	0	0	0	0	Gardiner 1969
Aesopichthys	1	90		Serpukhovia		4			0	0	0	1	0	0	0	0	0	0	0	0	0	0	0	0	0	Poplin & Lund 2000
Aestaurichthys	3	105		Visean		4			0	0	0	1	0	0	0	0	0	0	0	0	0	0	0	0	0	Gardiner 1969
Aetheretmon	2	120		Tournaisian		4			0	0	0	1	0	0	0	0	0	0	0	0	0	0	0	0	0	Smithson et al. 2012
Amphicentrum	1	300		Visean-Serpukhovian		4			0	0	0	1	0	0	0	0	0	0	0	0	0	0	0	0	0	Sallan and Coates, 2014
Apholidotus	1	80		Serpukhovia		4			0	0	0	1	0	0	0	0	0	0	0	0	0	0	0	0	0	Frickhinger 1991
Atracauda	1	130		Serpukhovia		4			0	0	0	1	0	0	0	0	0	0	0	0	0	0	0	0	0	Frickhinger 1991
Australichthys	3	150		Visean		4			0	0	0	1	0	0	0	0	0	0	0	0	0	0	0	0	0	Gardiner 1969
Beagiascus	1	140		Serpukhovia		4			0	0	0	1	0	0	0	0	0	0	0	0	0	0	0	0	0	Mickle et al. 2009
Benedenius	1	290		Visean		4			0	0	0	1	0	0	0	0	0	0	0	0	0	0	0	0	0	Boulenger 1899
Blairolepis	3	45	estimation	Serpukhovia		4			0	0	0	1	0	0	0	0	0	0	0	0	0	0	0	0	0	Lowney 1983
Bluefieldius	1	103		Upper Mississippian		4			0	0	0	1	0	0	0	0	0	0	0	0	0	0	0	0	0
Bourbonella	3	300	corr Sallan	Serpukhovia		4			0	0	0	1	0	0	0	0	0	0	0	0	0	0	0	0	0	Mickle 2011
Canobius	1	120		Visean		4			0	0	0	1	0	0	0	0	0	0	0	0	0	0	0	0	0	Sallan & Galimberti 2015
Cheirodopsis	3	90		Visean		4			0	0	0	1	0	0	0	0	0	0	0	0	0	0	0	0	0	Sallan & Galimberti 2015
Cosmoptychius	2	260		Tournaisian	Visean	4			0	0	0	1	0	0	0	0	0	0	0	0	0	0	0	0	0	Traquair 1877
Cryphiolepis	3	120		Serpukhovia		4			0	0	0	1	0	0	0	0	0	0	0	0	0	0	0	0	0	Traquair 1881
Cycloptychius	3	120		Visean		4			0	0	0	1	0	0	0	0	0	0	0	0	0	0	0	0	0	Berg et al. 1967
Cyranorhis	1	150		Serpukhovia		4			0	0	0	1	0	0	0	0	0	0	0	0	0	0	0	0	0	Lund & Poplin 1997
Discoserra	1	60		Serpukhovia		4			0	0	0	1	0	0	0	0	0	0	0	0	0	0	0	0	0	Lund 2000
Drydenius	3	100		Visean-Serpukhovian		4			0	0	0	1	0	0	0	0	0	0	0	0	0	0	0	0	0	Sallan & Galimberti 2015
Dwykia	3	120		Visean		4			0	0	0	1	0	0	0	0	0	0	0	0	0	0	0	0	0	Gardiner 1969
Elonichthys	2	150		Tournaisian	Serpukhovian	4			0	0	0	1	0	0	0	0	0	0	0	0	0	0	0	0	0	Hussakof & Bryant 1918
Eurynotus	3	200		Visean-Serpukhovian		4			0	0	0	1	0	0	0	0	0	0	0	0	0	0	0	0	0	Sallan & Galimberti 2015
Fouldenia	3	120		Tournaisian		4			0	0	0	1	0	0	0	0	0	0	0	0	0	0	0	0	0	Sallan and Coates, 2014
Frederichthys	3	57		Serpukhovia		4			0	0	0	1	0	0	0	0	0	0	0	0	0	0	0	0	0	Coates 1993
Fubarichthys	1	100		Serpukhovia		4			0	0	0	1	0	0	0	0	0	0	0	0	0	0	0	0	0	Lowney, 1980
Ganolepis	1	50		Tournaisian		4			0	0	0	1	0	0	0	0	0	0	0	0	0	0	0	0	0	Woodward 1893
Guildayichthys	1	60		Serpukhovia		4			0	0	0	1	0	0	0	0	0	0	0	0	0	0	0	0	0	Lund 2000
Guntherichthys	3	75		Serpukhovia		4			0	0	0	1	0	0	0	0	0	0	0	0	0	0	0	0	0	Mickle 2011
Gyrolepidothus	1	50		Tournaisian		4			0	0	0	1	0	0	0	0	0	0	0	0	0	0	0	0	0	Berg et al. 1967
Holurus	3	120		Visean		4			0	0	0	1	0	0	0	0	0	0	0	0	0	0	0	0	0	Berg et al. 1967
Kalops	1	116		Serpukhovia		4			0	0	0	1	0	0	0	0	0	0	0	0	0	0	0	0	0	Poplin & Lund 2002
Lambeia	2	280		Tournaisian		4			0	0	0	1	0	0	0	0	0	0	0	0	0	0	0	0	0
Lineagruan	1	123		Serpukhovia		4			0	0	0	1	0	0	0	0	0	0	0	0	0	0	0	0	0	Mickle et al. 2009
Mansfieldiscus	2	400		Tournaisian		4			0	0	0	1	0	0	0	0	0	0	0	0	0	0	0	0	0	Long 1988
Melanecta	3	50		Serpukhovia		4			0	0	0	1	0	0	0	0	0	0	0	0	0	0	0	0	0	Coates 1998
Mentzichthys	3	400		Visean		4			0	0	0	1	0	0	0	0	0	0	0	0	0	0	0	0	0	Gardiner 1969
Mesolepis	3	210		Visean		4			0	0	0	1	0	0	0	0	0	0	0	0	0	0	0	0	0	Photo
Mesopoma	3	150		Visean-Serpukhovian		4			0	0	0	1	0	0	0	0	0	0	0	0	0	0	0	0	0	Sallan & Galimberti 2015
Ministrella	1	50		Tournaisian		4			0	0	0	1	0	0	0	0	0	0	0	0	0	0	0	0	0	Berg et al. 1967
Nematoptychius	3	450		Visean-Serpukhovian		4			0	0	0	1	0	0	0	0	0	0	0	0	0	0	0	0	0	Sallan & Galimberti 2015
Novogonatodus	2	200		Tournaisian		4			0	0	0	1	0	0	0	0	0	0	0	0	0	0	0	0	0	Long 1988
Oxypteriscus	1	50		Tournaisian		4			0	0	0	1	0	0	0	0	0	0	0	0	0	0	0	0	0	Berg et al. 1967
Palaeobergia	1	120		Tournaisian		4			0	0	0	1	0	0	0	0	0	0	0	0	0	0	0	0	0	Berg et al. 1967
Paphosiscus	1	85		Upper Mississippian		4			0	0	0	1	0	0	0	0	0	0	0	0	0	0	0	0	0
Paramesolepis	1	130		Visean		4			0	0	0	1	0	0	0	0	0	0	0	0	0	0	0	0	0	Sallan and Coates, 2014
Paratarrasius	1	136		Serpukhovia		4			0	0	0	1	0	0	0	0	0	0	0	0	0	0	0	0	0	Lund & Melton 1982
Phanerosteon	2	140		Tournaisian	Visean	4			0	0	0	1	0	0	0	0	0	0	0	0	0	0	0	0	0	Smithson et al. 2012
Platysomus	1	180		Visean		4			0	0	0	1	0	0	0	0	0	0	0	0	0	0	0	0	0	Moy-Thomas 1934
Proceramala	1	100		Serpukhovia		4			0	0	0	1	0	0	0	0	0	0	0	0	0	0	0	0	0	Poplin & Lund 2000
Proteurynotus	1	160		Visean		4			0	0	0	1	0	0	0	0	0	0	0	0	0	0	0	0	0	Sallan and Coates, 2014
Rhadinichthys	2	250		Tournaisian	Serpukhovian	4			0	0	0	1	0	0	0	0	0	0	0	0	0	0	0	0	0	Lambe 1910
Senekichthys	3	100		Tournaisian		4			0	0	0	1	0	0	0	0	0	0	0	0	0	0	0	0	0	Prokofiev 2004
Soetendalichthys	3	210		Visean		4			0	0	0	1	0	0	0	0	0	0	0	0	0	0	0	0	0	Gardiner 1969
Strepheoschema	2	160		Tournaisian		4			0	0	0	1	0	0	0	0	0	0	0	0	0	0	0	0	0	Gardiner, 1985
Styracopterus	3	160		Visean		4			0	0	0	1	0	0	0	0	0	0	0	0	0	0	0	0	0	Sallan and Coates, 2014
Sundayichthys	3	100		Visean		4			0	0	0	1	0	0	0	0	0	0	0	0	0	0	0	0	0	Gardiner 1969
Tanypterichthys	3	500		Serpukhovia		4			0	0	0	1	0	0	0	0	0	0	0	0	0	0	0	0	0	Weems & Windolph 1986
Tarrasius	1	90		Visean		4			0	0	0	1	0	0	0	0	0	0	0	0	0	0	0	0	0	Sallan 2012
Wardichthys	3	110		Visean		4			0	0	0	1	0	0	0	0	0	0	0	0	0	0	0	0	0	Sallan and Coates, 2014
Wendyichthys	1	120		Serpukhovian		4			0	0	0	1	0	0	0	0	0	0	0	0	0	0	0	0	0	Lund & Poplin 1997
Willomorichthys	3	250		Visean		4			0	0	0	1	0	0	0	0	0	0	0	0	0	0	0	0	0	Gardiner 1969
Woodichthys	3	110		Serpukhovia		4			0	0	0	1	0	0	0	0	0	0	0	0	0	0	0	0	0	Coates 1998
Yogoniscus	1	270		Serpukhovia		4			0	0	0	1	0	0	0	0	0	0	0	0	0	0	0	0	0	Frickhinger 1991
Amblypterus	2	197		Stephanian-Sakmarian		5	6		0	0	0	0	1	1	0	0	0	0	0	0	0	0	0	0	0
Illiniichthys	3	90		Pennsylvanian		5			0	0	0	0	1	0	0	0	0	0	0	0	0	0	0	0	0
Sceletophorus	2	90		Westphalian		5			0	0	0	0	1	0	0	0	0	0	0	0	0	0	0	0	0
Sphaerolepis	2	160		Stephanian		5			0	0	0	0	1	0	0	0	0	0	0	0	0	0	0	0	0
Platysomus	3	295		Asselian	Wuchiapingian	6	8		0	0	0	0	0	1	1	0	0	0	0	0	0	0	0	0	0
Varialepis	3	431		Kungurian	Changhsingian	6	8		0	0	0	0	0	1	1	0	0	0	0	0	0	0	0	0	0
Elonichthys	3	800		Asselian	Anisian	6	10		0	0	0	0	0	1	1	1	1	1	0	0	0	0	0	0	0
Namaichthys	1	492		Asselian	Ladinian	6	10		0	0	0	0	0	1	1	1	1	1	0	0	0	0	0	0	0
Palaeoniscum	3	615		Kungurian	Rhaetian	6	11		0	0	0	0	0	1	1	1	1	1	1	0	0	0	0	0	0
"Amblypterus"	2	178		Asselian	Sakmarian	6			0	0	0	0	0	1	0	0	0	0	0	0	0	0	0	0	0
Aeduella	2	185		Asselian	Sakmarian	6			0	0	0	0	0	1	0	0	0	0	0	0	0	0	0	0	0
Bourbonnella	3	130		Asselian	Artinskian	6			0	0	0	0	0	1	0	0	0	0	0	0	0	0	0	0	0
Brachydegma	2	492		Kungurian		6			0	0	0	0	0	1	0	0	0	0	0	0	0	0	0	0	0
Charleuxia	2	148		Asselian		6			0	0	0	0	0	1	0	0	0	0	0	0	0	0	0	0	0
Cylindrichthys	1	529		Early Permian		6			0	0	0	0	0	1	0	0	0	0	0	0	0	0	0	0	0
Disichthys	1	123		Early Permian		6			0	0	0	0	0	1	0	0	0	0	0	0	0	0	0	0	0
Eurylepidoides	2	68		Early Permian		6			0	0	0	0	0	1	0	0	0	0	0	0	0	0	0	0	0
Holuropsis	2	92		Early Permian		6			0	0	0	0	0	1	0	0	0	0	0	0	0	0	0	0	0
Igornella	2	159		Asselian		6			0	0	0	0	0	1	0	0	0	0	0	0	0	0	0	0	0
Igornichthys	2	49		Asselian		6			0	0	0	0	0	1	0	0	0	0	0	0	0	0	0	0	0
Karaunguria	1	541		Kungurian?		6			0	0	0	0	0	1	0	0	0	0	0	0	0	0	0	0	0
Kellia	1	492		Early Permian		6			0	0	0	0	0	1	0	0	0	0	0	0	0	0	0	0	0
Khantausia	1	172		Early Permian		6			0	0	0	0	0	1	0	0	0	0	0	0	0	0	0	0	0
Lawnia	2	246		Kungurian		6			0	0	0	0	0	1	0	0	0	0	0	0	0	0	0	0	0
Letovichthys	2	160		Sakmarian		6			0	0	0	0	0	1	0	0	0	0	0	0	0	0	0	0	0
Meisenheimichthys	2	326		Asselian		6			0	0	0	0	0	1	0	0	0	0	0	0	0	0	0	0	0
Neslovicella	2	101		Asselian		6			0	0	0	0	0	1	0	0	0	0	0	0	0	0	0	0	0
Neuburgella	1	615		Early Permian		6			0	0	0	0	0	1	0	0	0	0	0	0	0	0	0	0	0
Paralogoniscus	1	615		Early Permian		6			0	0	0	0	0	1	0	0	0	0	0	0	0	0	0	0	0
Paramblypterus	2	431		Asselian	Artinskian	6			0	0	0	0	0	1	0	0	0	0	0	0	0	0	0	0	0
Peleichthys	1	74		Early Permian		6			0	0	0	0	0	1	0	0	0	0	0	0	0	0	0	0	0
Platysella	2	148		Asselian	Sakmarian	6			0	0	0	0	0	1	0	0	0	0	0	0	0	0	0	0	0
Praeolepis	1	615		Early Permian		6			0	0	0	0	0	1	0	0	0	0	0	0	0	0	0	0	0
Progyrolepis	2	738		Sakmarian		6			0	0	0	0	0	1	0	0	0	0	0	0	0	0	0	0	0
Rhabdolepis	2	326		Asselian		6			0	0	0	0	0	1	0	0	0	0	0	0	0	0	0	0	0
Roslerichthys	1	89		Sakmarian		6			0	0	0	0	0	1	0	0	0	0	0	0	0	0	0	0	0
Santosichthys	1	308		Sakmarian		6			0	0	0	0	0	1	0	0	0	0	0	0	0	0	0	0	0
Tchekardichthys	1	98		Kungurian		6			0	0	0	0	0	1	0	0	0	0	0	0	0	0	0	0	0
Uydenia	1	369		Early Permian		6			0	0	0	0	0	1	0	0	0	0	0	0	0	0	0	0	0
Uydenichthys	1	1107		Early Permian		6			0	0	0	0	0	1	0	0	0	0	0	0	0	0	0	0	0
Westollia	2	197		Asselian		6			0	0	0	0	0	1	0	0	0	0	0	0	0	0	0	0	0
Bethesdaichthys	2	264		Capitanian	Changhsingian	7	8		0	0	0	0	0	0	1	1	0	0	0	0	0	0	0	0	0
Blourugia	2	197		Capitanian	Changhsingian	7	8		0	0	0	0	0	0	1	1	0	0	0	0	0	0	0	0	0
Isadia	2	394		Capitanian	Changhsingian	7	8		0	0	0	0	0	0	1	1	0	0	0	0	0	0	0	0	0
Strelnia	2	615		Capitanian	Wuchiapingian	7	8		0	0	0	0	0	0	1	1	0	0	0	0	0	0	0	0	0
Atherstonia	3	492		Capitanian	Anisian	7	10		0	0	0	0	0	0	1	1	1	1	0	0	0	0	0	0	0
Urosthenes	2	431		Capitanian	Middle Triassic	7	10		0	0	0	0	0	0	1	1	1	1	0	0	0	0	0	0	0
Alvinichthys	2	62		Wordian		7			0	0	0	0	0	0	1	0	0	0	0	0	0	0	0	0	0
Angatubichthys	2	98		Guadalupian		7			0	0	0	0	0	0	1	0	0	0	0	0	0	0	0	0	0
Discordichthys	1	123		Roadian-Wordian		7			0	0	0	0	0	0	1	0	0	0	0	0	0	0	0	0	0
Eurynotoides	1	148		Guadalupian		7			0	0	0	0	0	0	1	0	0	0	0	0	0	0	0	0	0
Kasanilepis	1	246		Roadian–Wordian		7			0	0	0	0	0	0	1	0	0	0	0	0	0	0	0	0	0
Kazanichthys	1	62		Roadian–Wordian		7			0	0	0	0	0	0	1	0	0	0	0	0	0	0	0	0	0
Kichkassia	1	68		Wordian-Capitanian		7			0	0	0	0	0	0	1	0	0	0	0	0	0	0	0	0	0
Lapkosubia	1	221		Capitanian		7			0	0	0	0	0	0	1	0	0	0	0	0	0	0	0	0	0
Paranaichthys	2	209		Wordian-Capitanian		7			0	0	0	0	0	0	1	0	0	0	0	0	0	0	0	0	0
Rubidus	2	105		Guadalupian		7			0	0	0	0	0	0	1	0	0	0	0	0	0	0	0	0	0
Samarichthys	1	264		Wordian-Capitanian		7			0	0	0	0	0	0	1	0	0	0	0	0	0	0	0	0	0
Tholonotus	2	123		Guadalupian		7			0	0	0	0	0	0	1	0	0	0	0	0	0	0	0	0	0
Westlepis	2	234		Capitanian		7			0	0	0	0	0	0	1	0	0	0	0	0	0	0	0	0	0
Pteronisculus	3	492		Changhsingian	Smithian	8	9		0	0	0	0	0	0	0	1	1	0	0	0	0	0	0	0	0
Bobasatrania	1	1476		Changhsingian	Anisian	8	10		0	0	0	0	0	0	0	1	1	1	0	0	0	0	0	0	0
Saurichthys	3	1968		Changhsingian	Rhaetian	8	11		0	0	0	0	0	0	0	1	1	1	1	0	0	0	0	0	0
Acentrophorus	1	59		Wuchiapingian		8			0	0	0	0	0	0	0	1	0	0	0	0	0	0	0	0	0
Acropholis	3	1082		Wuchiapingian		8			0	0	0	0	0	0	0	1	0	0	0	0	0	0	0	0	0
Archaeolepidotus	1	154		Late Permian		8			0	0	0	0	0	0	0	1	0	0	0	0	0	0	0	0	0
Arratiaichthys	2	246		Late Permian		8			0	0	0	0	0	0	0	1	0	0	0	0	0	0	0	0	0
Boreolepis	1	418		Wuchiapingian		8			0	0	0	0	0	0	0	1	0	0	0	0	0	0	0	0	0
Dorypterus	1	111		Wuchiapingian		8			0	0	0	0	0	0	0	1	0	0	0	0	0	0	0	0	0
Ebenaqua	2	111		Late Permian		8			0	0	0	0	0	0	0	1	0	0	0	0	0	0	0	0	0
Eochondrosteus	2	197		Late Permian		8			0	0	0	0	0	0	0	1	0	0	0	0	0	0	0	0	0
Ischnolepis	2	68		Late Permian	Early Triassic	8			0	0	0	0	0	0	0	1	0	0	0	0	0	0	0	0	0
Kompasia	2	215		Changhsingian		8			0	0	0	0	0	0	0	1	0	0	0	0	0	0	0	0	0
Korutichthys	1	344		Late Permian		8			0	0	0	0	0	0	0	1	0	0	0	0	0	0	0	0	0
Muensterichthys	1	308		Wuchiapingian		8			0	0	0	0	0	0	0	1	0	0	0	0	0	0	0	0	0
Mutovinia	2	861		Wuchiapingian	Changhsingian	8			0	0	0	0	0	0	0	1	0	0	0	0	0	0	0	0	0
Plegmolepis	1	1845		Wuchiapingian		8			0	0	0	0	0	0	0	1	0	0	0	0	0	0	0	0	0
Pygopterus	1	554		Wuchiapingian	Anisian	8			0	0	0	0	0	0	0	1	0	0	0	0	0	0	0	0	0
Sinoplatysomus	1	135		Changhsingian		8			0	0	0	0	0	0	0	1	0	0	0	0	0	0	0	0	0
Turfania	1	461		Late Permian		8			0	0	0	0	0	0	0	1	0	0	0	0	0	0	0	0	0
"Perleidus"	3	369		Griesbachian	Rhaetian	9	11		0	0	0	0	0	0	0	0	1	1	1	0	0	0	0	0	0
Birgeria	1	1845		Griesbachian	Rhaetian	9	11		0	0	0	0	0	0	0	0	1	1	1	0	0	0	0	0	0
Boreosomus	3	375		Griesbachian	Rhaetian	9	11		0	0	0	0	0	0	0	0	1	1	1	0	0	0	0	0	0
Acrorhabdus	1	492		Smithian		9			0	0	0	0	0	0	0	0	1	0	0	0	0	0	0	0	0
Albertonia	1	291		Early Triassic		9			0	0	0	0	0	0	0	0	1	0	0	0	0	0	0	0	0	Neuman 2013
Angolaichthys	2	98		Early Triassic		9			0	0	0	0	0	0	0	0	1	0	0	0	0	0	0	0	0
Arctosomus	2	160		Olenekian		9			0	0	0	0	0	0	0	0	1	0	0	0	0	0	0	0	0
Ardoreosomus	1	308		Dienerian		9			0	0	0	0	0	0	0	0	1	0	0	0	0	0	0	0	0	Romano et al. 2012
Ardoreosomus	1	307		Dinerian		9			0	0	0	0	0	0	0	0	1	0	0	0	0	0	0	0	0	Romano et al. 2019
Atopocephala	2	46		Spathian		9			0	0	0	0	0	0	0	0	1	0	0	0	0	0	0	0	0
Australosomus	3	381		Griesbachian	Olenekian	9			0	0	0	0	0	0	0	0	1	0	0	0	0	0	0	0	0
Beishanichthys	2	861		Olenekian		9			0	0	0	0	0	0	0	0	1	0	0	0	0	0	0	0	0
Broughia	1	200		Griesbachian	Dienerian	9			0	0	0	0	0	0	0	0	1	0	0	0	0	0	0	0	0
Candelarialepis	1	300		Dienerian		9			0	0	0	0	0	0	0	0	1	0	0	0	0	0	0	0	0	Romano et al. 2012
Candelarialepis	1	250		Dinerian		9			0	0	0	0	0	0	0	0	1	0	0	0	0	0	0	0	0	Romano et al. 2019
Caruichthys	2	209		Early Triassic		9			0	0	0	0	0	0	0	0	1	0	0	0	0	0	0	0	0
Chaohuperleidus	1	154		Spathian		9			0	0	0	0	0	0	0	0	1	0	0	0	0	0	0	0	0
Cleithrolepidina	2	129		Spathian		9			0	0	0	0	0	0	0	0	1	0	0	0	0	0	0	0	0
Daedalichthys	2	98		Spathian		9			0	0	0	0	0	0	0	0	1	0	0	0	0	0	0	0	0
Dicellopygae	2	135		Spathian		9			0	0	0	0	0	0	0	0	1	0	0	0	0	0	0	0	0
Dimorpholepis	2	135		Early Triassic		9			0	0	0	0	0	0	0	0	1	0	0	0	0	0	0	0	0
Ecrinesomus	1	308		Dienerian		9			0	0	0	0	0	0	0	0	1	0	0	0	0	0	0	0	0
Eoperleidus	2	86		Olenekian		9			0	0	0	0	0	0	0	0	1	0	0	0	0	0	0	0	0
Evenkia	2	369		Olenekian		9			0	0	0	0	0	0	0	0	1	0	0	0	0	0	0	0	0
Haywardia	1	80		Dienerian		9			0	0	0	0	0	0	0	0	1	0	0	0	0	0	0	0	0
Helichthys	2	105		Spathian?		9			0	0	0	0	0	0	0	0	1	0	0	0	0	0	0	0	0
Helmolepis	1	98		Griesbachian		9			0	0	0	0	0	0	0	0	1	0	0	0	0	0	0	0	0
Hydropessum	2	98		Spathian?		9			0	0	0	0	0	0	0	0	1	0	0	0	0	0	0	0	0
Icarealcyon	1	369		Dienerian		9			0	0	0	0	0	0	0	0	1	0	0	0	0	0	0	0	0
Jacobulus	1	123		Dienerian		9			0	0	0	0	0	0	0	0	1	0	0	0	0	0	0	0	0
Jurongia	1	172		Smithian–Spathian boundary		9			0	0	0	0	0	0	0	0	1	0	0	0	0	0	0	0	0
Lehmanotus	1	123		Dienerian		9			0	0	0	0	0	0	0	0	1	0	0	0	0	0	0	0	0
Meidiichthys	2	98		Spathian?		9			0	0	0	0	0	0	0	0	1	0	0	0	0	0	0	0	0
Ospia	1	246		Griesbachian	Dienerian	9			0	0	0	0	0	0	0	0	1	0	0	0	0	0	0	0	0
Paracentrophorus	1	123		Dienerian		9			0	0	0	0	0	0	0	0	1	0	0	0	0	0	0	0	0
Paraperleidus	1	308		Early Triassic		9			0	0	0	0	0	0	0	0	1	0	0	0	0	0	0	0	0
Parasemionotus	1	135		Griesbachian	Dienerian	9			0	0	0	0	0	0	0	0	1	0	0	0	0	0	0	0	0
Peia	1	166		Smithian–Spathian boundary		9			0	0	0	0	0	0	0	0	1	0	0	0	0	0	0	0	0
Plesiofuro	2	180		Olenekian		9			0	0	0	0	0	0	0	0	1	0	0	0	0	0	0	0	0	Xu et al. 2015
Plesioperleidus	1	252		Dienerian	Spathian	9			0	0	0	0	0	0	0	0	1	0	0	0	0	0	0	0	0
Pteronisculus	1	100		Early Triassic	Early Triassic	9			0	0	0	0	0	0	0	0	1	0	0	0	0	0	0	0	0
Qingshania	1	148		Smithian–Spathian boundary		9			0	0	0	0	0	0	0	0	1	0	0	0	0	0	0	0	0
Sakamenichthys	1	123		Early Triassic		9			0	0	0	0	0	0	0	0	1	0	0	0	0	0	0	0	0
Schaefferius	2	170		Early Triassic		9			0	0	0	0	0	0	0	0	1	0	0	0	0	0	0	0	0
Stensioenotus	1	197		Dienerian	Spathian	9			0	0	0	0	0	0	0	0	1	0	0	0	0	0	0	0	0
Suius	1	148		Smithian–Spathian boundary		9			0	0	0	0	0	0	0	0	1	0	0	0	0	0	0	0	0
Teffichthys	1	159		Dinerian	Smithian	9			0	0	0	0	0	0	0	0	1	0	0	0	0	0	0	0	0	Marrama et al. 2017
Thomasinotus	1	148		Dienerian		9			0	0	0	0	0	0	0	0	1	0	0	0	0	0	0	0	0
Tungusichthys	2	74		Olenekian		9			0	0	0	0	0	0	0	0	1	0	0	0	0	0	0	0	0
Watsonulus	1	135		Early Triassic	Early Triassic	9			0	0	0	0	0	0	0	0	1	0	0	0	0	0	0	0	0
Watsonulus	1	197		Griesbachian	Dienerian	9			0	0	0	0	0	0	0	0	1	0	0	0	0	0	0	0	0
"Pholidophorus"	3	62		Anisian	Rhaetian	10	11		0	0	0	0	0	0	0	0	0	1	1	0	0	0	0	0	0
"Semionotus"	3	172		Ladinian	Carnian	10	11		0	0	0	0	0	0	0	0	0	1	1	0	0	0	0	0	0
Caturus	3	111		Ladinian	Rhaetian	10	11		0	0	0	0	0	0	0	0	0	1	1	0	0	0	0	0	0
Cleithrolepis	3	221		Anisian	Carnian	10	11		0	0	0	0	0	0	0	0	0	1	1	0	0	0	0	0	0
Colobodus	1	1046		Anisian	Carnian	10	11		0	0	0	0	0	0	0	0	0	1	1	0	0	0	0	0	0
Dictyopyge	3	209		Anisian	Norian	10	11		0	0	0	0	0	0	0	0	0	1	1	0	0	0	0	0	0
Dipteronotus	3	98		Anisian	Carnian	10	11		0	0	0	0	0	0	0	0	0	1	1	0	0	0	0	0	0
Eosemionotus	1	74		Anisian	Carnian	10	11		0	0	0	0	0	0	0	0	0	1	1	0	0	0	0	0	0
Felberia	1	615		Ladinian	Carnian	10	11		0	0	0	0	0	0	0	0	0	1	1	0	0	0	0	0	0
Guizhoueugnathus	1	1107		Ladinian-Carnian		10	11		0	0	0	0	0	0	0	0	0	1	1	0	0	0	0	0	0
Gyrolepis	1	615		Anisian	Rhaetian	10	11		0	0	0	0	0	0	0	0	0	1	1	0	0	0	0	0	0
Legnonotus	1	103		Ladinian	Rhaetian	10	11		0	0	0	0	0	0	0	0	0	1	1	0	0	0	0	0	0
Marcopoloichthys	1	46		Anisian	Carnian	10	11		0	0	0	0	0	0	0	0	0	1	1	0	0	0	0	0	0
Nannolepis	1	70		Anisian	Carnian	10	11		0	0	0	0	0	0	0	0	0	1	1	0	0	0	0	0	0
Peltopleurus	1	98		Anisian	Norian	10	11		0	0	0	0	0	0	0	0	0	1	1	0	0	0	0	0	0
Pholidopleurus	1	123		Anisian	Carnian	10	11		0	0	0	0	0	0	0	0	0	1	1	0	0	0	0	0	0
Procheirichthys	2	154		Anisian	Carnian	10	11		0	0	0	0	0	0	0	0	0	1	1	0	0	0	0	0	0
Prohalecites	1	50		Ladinian	Carnian	10	11		0	0	0	0	0	0	0	0	0	1	1	0	0	0	0	0	0
Sargodon	1	1230		Ladinian	Rhaetian	10	11		0	0	0	0	0	0	0	0	0	1	1	0	0	0	0	0	0
Thoracopterus	1	185		Ladinian	Norian	10	11		0	0	0	0	0	0	0	0	0	1	1	0	0	0	0	0	0
Platysiagum	1	600		Anisian	Pliensbachian	10	12		0	0	0	0	0	0	0	0	0	1	1	1	0	0	0	0	0	Wen et al. 2019
Furo	1	128		Ladinian	Tithonian	10	14		0	0	0	0	0	0	0	0	0	1	1	1	1	1	0	0	0
Heterolepidotus	1	191		Ladinian	Kimmeridgian	10	14		0	0	0	0	0	0	0	0	0	1	1	1	1	1	0	0	0
Ophiopsis	1	132		Anisian	Tithonian	10	14		0	0	0	0	0	0	0	0	0	1	1	1	1	1	0	0	0
Ptycholepis	3	529		Anisian	Tithonian	10	14		0	0	0	0	0	0	0	0	0	1	1	1	1	1	0	0	0
Ophiopsis	3	250		Ladinian	Albian	10	15		0	0	0	0	0	0	0	0	0	1	1	1	1	1	1	0	0
Aetheodontus	1	65		Anisian–Ladinian boundary		10			0	0	0	0	0	0	0	0	0	1	0	0	0	0	0	0	0
Agecephalichthys	2	1230		Anisian		10			0	0	0	0	0	0	0	0	0	1	0	0	0	0	0	0	0
Alleiolepis	1	141		Ladinian		10			0	0	0	0	0	0	0	0	0	1	0	0	0	0	0	0	0
Allolepidotus	1	123		Ladinian		10			0	0	0	0	0	0	0	0	0	1	0	0	0	0	0	0	0
Altisolepis	1	80		Anisian	Ladinian	10			0	0	0	0	0	0	0	0	0	1	0	0	0	0	0	0	0
Alvinia	2	141		Ladinian		10			0	0	0	0	0	0	0	0	0	1	0	0	0	0	0	0	0
Aneurolepis	1	369		Ladinian		10			0	0	0	0	0	0	0	0	0	1	0	0	0	0	0	0	0
Apateolepis	2	148		Anisian		10			0	0	0	0	0	0	0	0	0	1	0	0	0	0	0	0	0
Aphelolepis	1	129		Ladinian		10			0	0	0	0	0	0	0	0	0	1	0	0	0	0	0	0	0
Archaeosemionotus	1	246		Ladinian		10			0	0	0	0	0	0	0	0	0	1	0	0	0	0	0	0	0
Asialepidotus	1	197		Ladinian		10			0	0	0	0	0	0	0	0	0	1	0	0	0	0	0	0	0
Belichthys	2	80		Anisian		10			0	0	0	0	0	0	0	0	0	1	0	0	0	0	0	0	0
Besania	1	54		Anisian	Ladinian	10			0	0	0	0	0	0	0	0	0	1	0	0	0	0	0	0	0
Brookvalia	2	147		Anisian		10			0	0	0	0	0	0	0	0	0	1	0	0	0	0	0	0	0
Caelatichthys	1	62		Ladinian		10			0	0	0	0	0	0	0	0	0	1	0	0	0	0	0	0	0
Calaichthys	2	60		Anisian		10			0	0	0	0	0	0	0	0	0	1	0	0	0	0	0	0	0	Gouiric-Cavalli et al. 2017
Cephaloxenus	1	123		Anisian–Ladinian boundary		10			0	0	0	0	0	0	0	0	0	1	0	0	0	0	0	0	0
Challaia	2	898		Ladinian		10			0	0	0	0	0	0	0	0	0	1	0	0	0	0	0	0	0
Chrotichthys	2	49		Anisian		10			0	0	0	0	0	0	0	0	0	1	0	0	0	0	0	0	0
Crenilepis	1	787		Anisian	Ladinian	10			0	0	0	0	0	0	0	0	0	1	0	0	0	0	0	0	0
Ctenognathichthys	1	221		Anisian	Ladinian	10			0	0	0	0	0	0	0	0	0	1	0	0	0	0	0	0	0
Dactylolepis	1	222		Anisian		10			0	0	0	0	0	0	0	0	0	1	0	0	0	0	0	0	0
Daninia	1	37		Ladinian		10			0	0	0	0	0	0	0	0	0	1	0	0	0	0	0	0	0
Diandongperleidus	1	117		Anisian		10			0	0	0	0	0	0	0	0	0	1	0	0	0	0	0	0	0
Dollopterus	1	209		Anisian	Ladinian	10			0	0	0	0	0	0	0	0	0	1	0	0	0	0	0	0	0
Dorsolepis	1	37		Anisian		10			0	0	0	0	0	0	0	0	0	1	0	0	0	0	0	0	0
Ducanichthys	1	27		Ladinian		10			0	0	0	0	0	0	0	0	0	1	0	0	0	0	0	0	0
Elpisopholis	2	185		Anisian		10			0	0	0	0	0	0	0	0	0	1	0	0	0	0	0	0	0
Engycolobodus	1	155		Ladinian		10			0	0	0	0	0	0	0	0	0	1	0	0	0	0	0	0	0
Enigmatichthys	2	47		Anisian		10			0	0	0	0	0	0	0	0	0	1	0	0	0	0	0	0	0
Eoeugnathus	1	129		Anisian–Ladinian boundary		10			0	0	0	0	0	0	0	0	0	1	0	0	0	0	0	0	0
Ferganiscus	2	221		Ladinian		10			0	0	0	0	0	0	0	0	0	1	0	0	0	0	0	0	0
Fukangichthys	2	140		Middle Triassic		10			0	0	0	0	0	0	0	0	0	1	0	0	0	0	0	0	0	Xu et al 2014
Fuyuanichthys	1	99		Anisian		10			0	0	0	0	0	0	0	0	0	1	0	0	0	0	0	0	0	Xu et al 2018
Fuyuanperleidus	1	105		Anisian		10			0	0	0	0	0	0	0	0	0	1	0	0	0	0	0	0	0
Geitonichthys	2	148		Anisian		10			0	0	0	0	0	0	0	0	0	1	0	0	0	0	0	0	0
Gracilignathichthys	1	185		Anisian–Ladinian boundary		10			0	0	0	0	0	0	0	0	0	1	0	0	0	0	0	0	0
Guizhouamia	1	92		late Ladinian		10			0	0	0	0	0	0	0	0	0	1	0	0	0	0	0	0	0
Guizhoubrachysomus	1	41		late Ladinian		10			0	0	0	0	0	0	0	0	0	1	0	0	0	0	0	0	0
Guizhouniscus	1	664		late Ladinian		10			0	0	0	0	0	0	0	0	0	1	0	0	0	0	0	0	0
Gymnoichthys	1	135		Anisian		10			0	0	0	0	0	0	0	0	0	1	0	0	0	0	0	0	0
Habroichthys	1	71		Anisian		10			0	0	0	0	0	0	0	0	0	1	0	0	0	0	0	0	0
Kyphosichthys	1	93		Anisian		10			0	0	0	0	0	0	0	0	0	1	0	0	0	0	0	0	0
Leptogenichthys	2	151		Anisian		10			0	0	0	0	0	0	0	0	0	1	0	0	0	0	0	0	0
Luganoia	1	129		Anisian–Ladinian boundary		10			0	0	0	0	0	0	0	0	0	1	0	0	0	0	0	0	0
Luopingichthys	1	128		Anisian		10			0	0	0	0	0	0	0	0	0	1	0	0	0	0	0	0	0
Luopingperleidus	1	102		Anisian		10			0	0	0	0	0	0	0	0	0	1	0	0	0	0	0	0	0
Luoxiongichthys	1	215		Anisian		10			0	0	0	0	0	0	0	0	0	1	0	0	0	0	0	0	0
Macroaethes	2	406		Anisian		10			0	0	0	0	0	0	0	0	0	1	0	0	0	0	0	0	0
Manlietta	2	80		Anisian		10			0	0	0	0	0	0	0	0	0	1	0	0	0	0	0	0	0
Megaperleidus	2	246		Ladinian		10			0	0	0	0	0	0	0	0	0	1	0	0	0	0	0	0	0
Megapteriscus	2	54		Anisian		10			0	0	0	0	0	0	0	0	0	1	0	0	0	0	0	0	0
Meridensia	1	123		Anisian–Ladinian boundary		10			0	0	0	0	0	0	0	0	0	1	0	0	0	0	0	0	0
Mesembroniscus	2	70		Anisian		10			0	0	0	0	0	0	0	0	0	1	0	0	0	0	0	0	0
Molybdichthys	2	154		Anisian		10			0	0	0	0	0	0	0	0	0	1	0	0	0	0	0	0	0
Moradebrichthys	1	55		Ladinian		10			0	0	0	0	0	0	0	0	0	1	0	0	0	0	0	0	0	Cartanya et al. 2019
Myriolepis	2	861		Anisian		10			0	0	0	0	0	0	0	0	0	1	0	0	0	0	0	0	0
Neochallaia	2	86		Ladinian?		10			0	0	0	0	0	0	0	0	0	1	0	0	0	0	0	0	0
Oshia	2	554		Ladinian		10			0	0	0	0	0	0	0	0	0	1	0	0	0	0	0	0	0
Pacorichthys	1	50		Ladinian		10			0	0	0	0	0	0	0	0	0	1	0	0	0	0	0	0	0
Panxianichthys	1	200		Anisian		10			0	0	0	0	0	0	0	0	0	1	0	0	0	0	0	0	0	Xu & Shen 2015
Panxianichthys	1	215		Anisian		10			0	0	0	0	0	0	0	0	0	1	0	0	0	0	0	0	0	Xu & Shen 2015
Peltoperleidus	1	52		Anisian	Ladinian	10			0	0	0	0	0	0	0	0	0	1	0	0	0	0	0	0	0
Pericentrophorus	1	49		early Anisian		10			0	0	0	0	0	0	0	0	0	1	0	0	0	0	0	0	0
Peripeltopleurus	1	86		Anisian	Ladinian	10			0	0	0	0	0	0	0	0	0	1	0	0	0	0	0	0	0
Perleidus	1	160		Anisian	Ladinian	10			0	0	0	0	0	0	0	0	0	1	0	0	0	0	0	0	0
Phlyctaenichthys	2	141		Anisian		10			0	0	0	0	0	0	0	0	0	1	0	0	0	0	0	0	0
Placopleurus	1	64		Anisian	Ladinian	10			0	0	0	0	0	0	0	0	0	1	0	0	0	0	0	0	0
Pristisomus	2	135		Anisian		10			0	0	0	0	0	0	0	0	0	1	0	0	0	0	0	0	0
Promecosomina	2	258		Anisian		10			0	0	0	0	0	0	0	0	0	1	0	0	0	0	0	0	0
Prosantichthys	1	74		Ladinian		10			0	0	0	0	0	0	0	0	0	1	0	0	0	0	0	0	0
Rastrolepis	2	590		Ladinian		10			0	0	0	0	0	0	0	0	0	1	0	0	0	0	0	0	0
Robustichthys	1	443		Anisian		10			0	0	0	0	0	0	0	0	0	1	0	0	0	0	0	0	0	Xu 2019
Sangiorgioichthys	1	153		Anisian	Ladinian	10			0	0	0	0	0	0	0	0	0	1	0	0	0	0	0	0	0
Schizurichthys	2	240		Anisian		10			0	0	0	0	0	0	0	0	0	1	0	0	0	0	0	0	0
Sinkiangichthys	2	101		Ladinian		10			0	0	0	0	0	0	0	0	0	1	0	0	0	0	0	0	0
Sinoeugnathus	1	64		late Ladinian		10			0	0	0	0	0	0	0	0	0	1	0	0	0	0	0	0	0
Sixtelia	2	117		Ladinian		10			0	0	0	0	0	0	0	0	0	1	0	0	0	0	0	0	0
Stoppania	1	492		Anisian	Ladinian	10			0	0	0	0	0	0	0	0	0	1	0	0	0	0	0	0	0
Subortichthys	1	89		Anisian		10			0	0	0	0	0	0	0	0	0	1	0	0	0	0	0	0	0	Ma & Xu 2017
Ticinocolobodus	1	455		Anisian–Ladinian boundary		10			0	0	0	0	0	0	0	0	0	1	0	0	0	0	0	0	0
Ticinolepis	1	252		late Anisian	Ladinian	10			0	0	0	0	0	0	0	0	0	1	0	0	0	0	0	0	0	López-Arbarello et al. 2016
Triassodus	2	246		late Ladinian		10			0	0	0	0	0	0	0	0	0	1	0	0	0	0	0	0	0
Tripelta	2	64		Anisian		10			0	0	0	0	0	0	0	0	0	1	0	0	0	0	0	0	0
Woodthorpea	2	60		Anisian?		10			0	0	0	0	0	0	0	0	0	1	0	0	0	0	0	0	0
Xingyia in	1	84		late Ladinian		10			0	0	0	0	0	0	0	0	0	1	0	0	0	0	0	0	0
Yudaiichthys	1	70		Anisian		10			0	0	0	0	0	0	0	0	0	1	0	0	0	0	0	0	0	Xu et al. 2019
Zeuchthiscus	2	203		Anisian		10			0	0	0	0	0	0	0	0	0	1	0	0	0	0	0	0	0
Semionotus	3	215		Carnian	Hettangian	11	12		0	0	0	0	0	0	0	0	0	0	1	1	0	0	0	0	0
Dapedium	1	340		Norian	Bajocian	11	13		0	0	0	0	0	0	0	0	0	0	1	1	1	0	0	0	0
Eugnathus	1	148		Norian	Tithonian	11	14		0	0	0	0	0	0	0	0	0	0	1	1	1	1	0	0	0
Eomesodon	1	28		Norian	Berriasian	11	15		0	0	0	0	0	0	0	0	0	0	1	1	1	1	1	0	0
"Gardineria"	1	418		Roadian		11			0	0	0	0	0	0	0	0	0	0	1	0	0	0	0	0	0
Annaichthys	1	73		Norian		11			0	0	0	0	0	0	0	0	0	0	1	0	0	0	0	0	0
Brembodus	1	148		Norian		11			0	0	0	0	0	0	0	0	0	0	1	0	0	0	0	0	0
Ceneichthys	1	60		Upper Norian		11			0	0	0	0	0	0	0	0	0	0	1	0	0	0	0	0	0	Taverne & Capasso 2015
Cionichthys	2	185		Carnian	Norian	11			0	0	0	0	0	0	0	0	0	0	1	0	0	0	0	0	0
Corunegenys	2	81		Late Triassic		11			0	0	0	0	0	0	0	0	0	0	1	0	0	0	0	0	0
Dandya	1	55		Norian		11			0	0	0	0	0	0	0	0	0	0	1	0	0	0	0	0	0
Dictyopyge	2	156		Carnian		11			0	0	0	0	0	0	0	0	0	0	1	0	0	0	0	0	0
Eigilia	1	763		Roadian		11			0	0	0	0	0	0	0	0	0	0	1	0	0	0	0	0	0
Elpistoichthys	1	191		Carnian		11			0	0	0	0	0	0	0	0	0	0	1	0	0	0	0	0	0
Endennia	1	197		Norian		11			0	0	0	0	0	0	0	0	0	0	1	0	0	0	0	0	0
Eopholidophorus	1	92		early Norian		11			0	0	0	0	0	0	0	0	0	0	1	0	0	0	0	0	0
Gabanellia	1	308		Norian		11			0	0	0	0	0	0	0	0	0	0	1	0	0	0	0	0	0
Gibbodon	1	38		Norian		11			0	0	0	0	0	0	0	0	0	0	1	0	0	0	0	0	0
Gibbodon	1	43		Norian		11			0	0	0	0	0	0	0	0	0	0	1	0	0	0	0	0	0
Hemicalypterus	2	92		Carnian	Norian	11			0	0	0	0	0	0	0	0	0	0	1	0	0	0	0	0	0
Hiascoactinus	2	150		Late Triassic		11			0	0	0	0	0	0	0	0	0	0	1	0	0	0	0	0	0	Kim et al. 2020
Hyllingea	2	763		Rhaetian		11			0	0	0	0	0	0	0	0	0	0	1	0	0	0	0	0	0
Jialingichthys	2	74		late Rhaetian		11			0	0	0	0	0	0	0	0	0	0	1	0	0	0	0	0	0
Knerichthys	1	160		Carnian		11			0	0	0	0	0	0	0	0	0	0	1	0	0	0	0	0	0
Lasalichthys	2	172		Carnian	Norian	11			0	0	0	0	0	0	0	0	0	0	1	0	0	0	0	0	0
Legnonotus	1	80		Rhaetian		11			0	0	0	0	0	0	0	0	0	0	1	0	0	0	0	0	0
Lombardichthys	1	82		Norian		11			0	0	0	0	0	0	0	0	0	0	1	0	0	0	0	0	0	Arratia 2017
Lophionotus	2	128		Norian		11			0	0	0	0	0	0	0	0	0	0	1	0	0	0	0	0	0
Mauritanichthys	2	185		Carnian		11			0	0	0	0	0	0	0	0	0	0	1	0	0	0	0	0	0
Mendocinichthys	2	37		Carnian		11			0	0	0	0	0	0	0	0	0	0	1	0	0	0	0	0	0
MizhilepisShen	2	437		late Rhaetian		11			0	0	0	0	0	0	0	0	0	0	1	0	0	0	0	0	0
Orthurus	1	77		Carnian	Norian	11			0	0	0	0	0	0	0	0	0	0	1	0	0	0	0	0	0
Paralepidotus	1	500		Norian		11			0	0	0	0	0	0	0	0	0	0	1	0	0	0	0	0	0
Paralepidotus	1	615		Norian	Rhaetian	11			0	0	0	0	0	0	0	0	0	0	1	0	0	0	0	0	0
Parapholidophorus	1	74		Norian		11			0	0	0	0	0	0	0	0	0	0	1	0	0	0	0	0	0
Phaidrosoma	1	125		Carnian		11			0	0	0	0	0	0	0	0	0	0	1	0	0	0	0	0	0
Pholidoctenus	1	68		Norian		11			0	0	0	0	0	0	0	0	0	0	1	0	0	0	0	0	0
Pholidolepis	2	62		Late Triassic		11			0	0	0	0	0	0	0	0	0	0	1	0	0	0	0	0	0
Pholidophoretes	1	101		Carnian		11			0	0	0	0	0	0	0	0	0	0	1	0	0	0	0	0	0
Pholidophorus	1	330		Carnian	Early Aptian	11			0	0	0	0	0	0	0	0	0	0	1	0	0	0	0	0	0
Pholidophorus	1	105		Norian		11			0	0	0	0	0	0	0	0	0	0	1	0	0	0	0	0	0
Pholidorhynchodon	1	129		Norian		11			0	0	0	0	0	0	0	0	0	0	1	0	0	0	0	0	0
Polzbergia	1	133		Carnian		11			0	0	0	0	0	0	0	0	0	0	1	0	0	0	0	0	0
Prolepidotus	1	295		Late Triassic		11			0	0	0	0	0	0	0	0	0	0	1	0	0	0	0	0	0
Pseudobeaconia	2	62		Carnian		11			0	0	0	0	0	0	0	0	0	0	1	0	0	0	0	0	0
Rushlandiaock	2	160		Carnian		11			0	0	0	0	0	0	0	0	0	0	1	0	0	0	0	0	0
Scanilepis	2	1250		Rhaetian		11			0	0	0	0	0	0	0	0	0	0	1	0	0	0	0	0	0	Xu et al. 2014
Scopulipiscis	1	2000		Rhaetian		11			0	0	0	0	0	0	0	0	0	0	1	0	0	0	0	0	0	Latimer & Giles 2018
Semiolepis	1	308		Norian		11			0	0	0	0	0	0	0	0	0	0	1	0	0	0	0	0	0
Shuniscus	2	111		late Rhaetian		11			0	0	0	0	0	0	0	0	0	0	1	0	0	0	0	0	0
Synorichthys	2	185		Carnian	Norian	11			0	0	0	0	0	0	0	0	0	0	1	0	0	0	0	0	0
Tanaocrossus	2	172		Carnian	Norian	11			0	0	0	0	0	0	0	0	0	0	1	0	0	0	0	0	0
Turseodus	2	221		Carnian	Norian	11			0	0	0	0	0	0	0	0	0	0	1	0	0	0	0	0	0
Wayaobulepis	2	74		late Rhaetian		11			0	0	0	0	0	0	0	0	0	0	1	0	0	0	0	0	0
Zambellichthys	1	86		Norian		11			0	0	0	0	0	0	0	0	0	0	1	0	0	0	0	0	0
Centrolepis	1	233		Sinemurian-Bathonian		12	13		0	0	0	0	0	0	0	0	0	0	0	1	1	0	0	0	0	nhm.ac.uk
Leptolepis	1	85		Toarcian	Bathonian	12	13		0	0	0	0	0	0	0	0	0	0	0	1	1	0	0	0	0	Arratia 2015
Osteorachis	1	1000	estimation	Sinemurian-Callovian		12	13		0	0	0	0	0	0	0	0	0	0	0	1	1	0	0	0	0
Caturus	3	1100		Sinemurian	Barremian	12	15		0	0	0	0	0	0	0	0	0	0	0	1	1	1	1	0	0
Browneichthys	1	150	estimation	Hettangian		12			0	0	0	0	0	0	0	0	0	0	0	1	0	0	0	0	0	Bernard & Smith 2015
Chondrosteus	1	3000		Hettangian		12			0	0	0	0	0	0	0	0	0	0	0	1	0	0	0	0	0
Cosmolepis	1	325		Hettangian	Sinemurian	12			0	0	0	0	0	0	0	0	0	0	0	1	0	0	0	0	0	nhm.ac.uk
Daqingshaniscus	2	100	Uighuroniscus	Jurassic	Jurassic	12			0	0	0	0	0	0	0	0	0	0	0	1	0	0	0	0	0
Dorsetichthys	1	200		Sinemurian	Sinemurian	12			0	0	0	0	0	0	0	0	0	0	0	1	0	0	0	0	0
Euthynotus	1	310		Toarcian		12			0	0	0	0	0	0	0	0	0	0	0	1	0	0	0	0	0
Grimmenichthys	1	100		Toarcian		12			0	0	0	0	0	0	0	0	0	0	0	1	0	0	0	0	0	Konwert & Hornig, 2018
Grimmenodon	1	87		Toarcian		12			0	0	0	0	0	0	0	0	0	0	0	1	0	0	0	0	0	Stumf et al, 2017; estimation
Gyrosteus	1	3000		Toarcian		12			0	0	0	0	0	0	0	0	0	0	0	1	0	0	0	0	0	Maxwell & Stumpf 2017
Haasichthys	1	300		Toarcian		12			0	0	0	0	0	0	0	0	0	0	0	1	0	0	0	0	0	Delsate 1999
Hengnania	2	55		Early Jurassic		12			0	0	0	0	0	0	0	0	0	0	0	1	0	0	0	0	0	Taverne 2011
Holzmadenfuro	1	530		Toarcian		12			0	0	0	0	0	0	0	0	0	0	0	1	0	0	0	0	0	Ebert et al. 2020
Hungkiichthys	2	60		Jurassic	Jurassic	12			0	0	0	0	0	0	0	0	0	0	0	1	0	0	0	0	0	Taverne 2011
Lepidotes	1	680		Sinemurian	Sinemurian	12			0	0	0	0	0	0	0	0	0	0	0	1	0	0	0	0	0
Luxembourgichthys	1	81		Toarcian		12			0	0	0	0	0	0	0	0	0	0	0	1	0	0	0	0	0	Taverne & Steurbaut 2017
Ohmdenfuro	1	480		Toarcian		12			0	0	0	0	0	0	0	0	0	0	0	1	0	0	0	0	0	Ebert et al. 2020
Pachycormus	1	940		Toarcian	Oxfordian	12			0	0	0	0	0	0	0	0	0	0	0	1	0	0	0	0	0
Paradapedium	2	320		Early Jurassic		12			0	0	0	0	0	0	0	0	0	0	0	1	0	0	0	0	0	Jain 1973
Plesiococcolepis	2	108		Hettangian	Hettangian	12			0	0	0	0	0	0	0	0	0	0	0	1	0	0	0	0	0
Proleptolepis	1	110		Sinemurian		12			0	0	0	0	0	0	0	0	0	0	0	1	0	0	0	0	0
Redfieldius	2	190		Sinemurian		12			0	0	0	0	0	0	0	0	0	0	0	1	0	0	0	0	0	Albert et al. 2009
Saurorhynchus	1	1500		Sinemurian-Toarcian		12			0	0	0	0	0	0	0	0	0	0	0	1	0	0	0	0	0
Saurostomus	1	1400		Toarcian		12			0	0	0	0	0	0	0	0	0	0	0	1	0	0	0	0	0	Woodward 1916
Steurbautichthys	3	250		Jurassic	Jurassic	12			0	0	0	0	0	0	0	0	0	0	0	1	0	0	0	0	0
Tetragonolepis	1	180		Toarcian		12			0	0	0	0	0	0	0	0	0	0	0	1	0	0	0	0	0	Thies 1991
Aspidorhynchus	1	570		Bathonian	Tithonian	13	14		0	0	0	0	0	0	0	0	0	0	0	0	1	1	0	0	0
Heterostrophus	1	420		Callovian-Kimmeridgian		13	14		0	0	0	0	0	0	0	0	0	0	0	0	1	1	0	0	0	Lambers 1999
Todiltia	1	40		Callovian-Kimmeridgian		13	14		0	0	0	0	0	0	0	0	0	0	0	0	1	1	0	0	0	Lucas & Heckert 2015
Liaosteus	2	90	estimation	Callovian-Oxfordian	Barremian-Aptian	13	15		0	0	0	0	0	0	0	0	0	0	0	0	1	1	1	0	0
Archaeomaene	2	75		Middle Jurassic		13			0	0	0	0	0	0	0	0	0	0	0	0	1	0	0	0	0	Bean 2017
Baleiichthys	2	58		Middle Jurassic		13			0	0	0	0	0	0	0	0	0	0	0	0	1	0	0	0	0	Taverne 2011
Chungkingichthys	3	300	estimation	Middle Jurassic		13			0	0	0	0	0	0	0	0	0	0	0	0	1	0	0	0	0
Congophiopsis	1	169		Middle Jurassic		13			0	0	0	0	0	0	0	0	0	0	0	0	1	0	0	0	0	Taverne 2015
Hulettia	1	190		Bathonian-Callovian		13			0	0	0	0	0	0	0	0	0	0	0	0	1	0	0	0	0
Kisanganichthys	1	70		Middle Jurassic		13			0	0	0	0	0	0	0	0	0	0	0	0	1	0	0	0	0	Taverne 2014
Occithrissops	1	90		Bathonian	Bathonian	13			0	0	0	0	0	0	0	0	0	0	0	0	1	0	0	0	0
Palaeoniscinotus	2	115		Middle Jurassic		13			0	0	0	0	0	0	0	0	0	0	0	0	1	0	0	0	0	Su et al. 2010
Signeuxella	1	38		Middle Jurassic		13			0	0	0	0	0	0	0	0	0	0	0	0	1	0	0	0	0	Taverne 2017
Songanella	1	100		Middle Jurassic		13			0	0	0	0	0	0	0	0	0	0	0	0	1	0	0	0	0	Taverne 2011
Uarbryichthys	2	190		Middle Jurassic		13			0	0	0	0	0	0	0	0	0	0	0	0	1	0	0	0	0	Arratia & Schultze 2012
Yuchoulepis	2	300	estimation	Middle Jurassic		13			0	0	0	0	0	0	0	0	0	0	0	0	1	0	0	0	0	Zhang et al 2003
Ascalabos	3	115		Kimmeridgian	Barremian	14	15		0	0	0	0	0	0	0	0	0	0	0	0	0	1	1	0	0
Callipurbeckia	3	260		Kimmeridgian	Aptian	14	15		0	0	0	0	0	0	0	0	0	0	0	0	0	1	1	0	0
Coccolepis	3	90		Oxfordian	Barremian-Aptian	14	15		0	0	0	0	0	0	0	0	0	0	0	0	0	1	1	0	0
Notagogus	3	100		Kimmeridgian	Albian	14	15		0	0	0	0	0	0	0	0	0	0	0	0	0	1	1	0	0
Pachythrissops	3	380		Kimmeridgian-Tithonian	Valanginian	14	15		0	0	0	0	0	0	0	0	0	0	0	0	0	1	1	0	0
Pleuropholis	3	60		Kimmeridgian	Aptian	14	15		0	0	0	0	0	0	0	0	0	0	0	0	0	1	1	0	0
Propterus	3	150		Kimmeridgian	Aptian	14	15		0	0	0	0	0	0	0	0	0	0	0	0	0	1	1	0	0
Scheenstia	1	1850		Kimmeridgian	Early Aptian	14	15		0	0	0	0	0	0	0	0	0	0	0	0	0	1	1	0	0
Thaiichthys	2	500		Tithonian	Berriasian	14	15		0	0	0	0	0	0	0	0	0	0	0	0	0	1	1	0	0
Turbomesodon	3	162		Kimmeridgian	Barremian-Aptian	14	15		0	0	0	0	0	0	0	0	0	0	0	0	0	1	1	0	0
Vinctifer	3	870		Tithonian	Albian	14	15		0	0	0	0	0	0	0	0	0	0	0	0	0	1	1	0	0
Belonostomus	3	1120		Kimmeridgian	Maastrichtian	14	16		0	0	0	0	0	0	0	0	0	0	0	0	0	1	1	1	0
Ionoscopus	1	271		Kimmeridgian	Cenomanian	14	16		0	0	0	0	0	0	0	0	0	0	0	0	0	1	1	1	0
Proscinetes	3	125		Kimmeridgian	Cenomanian	14	16		0	0	0	0	0	0	0	0	0	0	0	0	0	1	1	1	0
Aetheolepis	2	170		Late Jurassic		14			0	0	0	0	0	0	0	0	0	0	0	0	0	1	0	0	0
Allothrissops	1	335		Kimmeridgian	Tithonian	14			0	0	0	0	0	0	0	0	0	0	0	0	0	1	0	0	0
Altmuehlfuro	1	170		Tithonian		14			0	0	0	0	0	0	0	0	0	0	0	0	0	1	0	0	0	Ebert 2020
Amblysemius	1	350		Kimmeridgian	Tithonian	14			0	0	0	0	0	0	0	0	0	0	0	0	0	1	0	0	0
Anaethalion	1	172		Kimmeridgian	Tithonian	14			0	0	0	0	0	0	0	0	0	0	0	0	0	1	0	0	0
Ankylophorus	1	130		Kimmeridgian		14			0	0	0	0	0	0	0	0	0	0	0	0	0	1	0	0	0
Aphnelepis	2	200		Late Jurassic		14			0	0	0	0	0	0	0	0	0	0	0	0	0	1	0	0	0
Apomesodon	1	440		Kimmeridgian	Tithonian	14			0	0	0	0	0	0	0	0	0	0	0	0	0	1	0	0	0
Archaeomene	2	120		Late Jurassic		14			0	0	0	0	0	0	0	0	0	0	0	0	0	1	0	0	0
Arduafrons	1	290		Kimmeridgian	Tithonian	14			0	0	0	0	0	0	0	0	0	0	0	0	0	1	0	0	0
Ascalabothrissops	1	93		Kimmeridgian	Tithonian	14			0	0	0	0	0	0	0	0	0	0	0	0	0	1	0	0	0
Asthenocormus	1	3000		Kimmeridgian	Tithonian	14			0	0	0	0	0	0	0	0	0	0	0	0	0	1	0	0	0
Atacamichthys	1	363	estimation	Oxfordian		14			0	0	0	0	0	0	0	0	0	0	0	0	0	1	0	0	0
Athrodon	1	130	estimation	Kimmeridgian		14			0	0	0	0	0	0	0	0	0	0	0	0	0	1	0	0	0
Australopleuropholis	3	40	estimation	Kimmeridgian		14			0	0	0	0	0	0	0	0	0	0	0	0	0	1	0	0	0
Bavarichthys	1	164		Tithonian		14			0	0	0	0	0	0	0	0	0	0	0	0	0	1	0	0	0
Bobbichthys	1	200		Oxfordian		14			0	0	0	0	0	0	0	0	0	0	0	0	0	1	0	0	0
Callopterus	3	450		Kimmeridgian	Tithonian	14			0	0	0	0	0	0	0	0	0	0	0	0	0	1	0	0	0
Camerichthys	2	600	estimation	Tithonian - Berrasian		14			0	0	0	0	0	0	0	0	0	0	0	0	0	1	0	0	0	Bermudez-Rochas & Poyato-Ariza 2015
Catervariolus	3	100		Kimmeridgian		14			0	0	0	0	0	0	0	0	0	0	0	0	0	1	0	0	0
Catutoichthys	1	200		Tithonian		14			0	0	0	0	0	0	0	0	0	0	0	0	0	1	0	0	0	Gouiric-Cavalli 2016
Cavenderichthys	2	120		Oxfordian	Oxfordian-Tithonian	14			0	0	0	0	0	0	0	0	0	0	0	0	0	1	0	0	0
Ceramurus	1	60	Galkinia	Tithonian		14			0	0	0	0	0	0	0	0	0	0	0	0	0	1	0	0	0
Cerinichthys	1	340		Late Kimmeridgian	Early Tithonian	14			0	0	0	0	0	0	0	0	0	0	0	0	0	1	0	0	0	Ebert 2018
Chongichthys	1	275	estimation	Oxfordian		14			0	0	0	0	0	0	0	0	0	0	0	0	0	1	0	0	0
Daitingichthys	1	300		Kimmeridgian	Tithonian	14			0	0	0	0	0	0	0	0	0	0	0	0	0	1	0	0	0
Dmitrevichthys	2	100	Pteronisculus	Late Jurassic		14			0	0	0	0	0	0	0	0	0	0	0	0	0	1	0	0	0
Domeykos	1	227	estimation	Oxfordian		14			0	0	0	0	0	0	0	0	0	0	0	0	0	1	0	0	0
Eichstaettia	1	200		Kimmeridgian	Tithonian	14			0	0	0	0	0	0	0	0	0	0	0	0	0	1	0	0	0
Elongofuro	1	540		Tithonian		14			0	0	0	0	0	0	0	0	0	0	0	0	0	1	0	0	0	Ebert 2020
Elopsomolos	1	233		Kimmeridgian	Tithonian	14			0	0	0	0	0	0	0	0	0	0	0	0	0	1	0	0	0
Enchelyolepis	1	45		Tithonian		14			0	0	0	0	0	0	0	0	0	0	0	0	0	1	0	0	0
Eoprotelops	1	140		Kimmeridgian		14			0	0	0	0	0	0	0	0	0	0	0	0	0	1	0	0	0
Eugnathides	1	1350		Oxfordian		14			0	0	0	0	0	0	0	0	0	0	0	0	0	1	0	0	0
Eurycormus	1	190		Kimmeridgian	Tithonian	14			0	0	0	0	0	0	0	0	0	0	0	0	0	1	0	0	0
Eurypoma	1	620		Oxfordian	Oxfordian-Kimmeridgian	14			0	0	0	0	0	0	0	0	0	0	0	0	0	1	0	0	0
Furo	1	400		Kimmeridgian	Tithonian	14			0	0	0	0	0	0	0	0	0	0	0	0	0	1	0	0	0
Galkinia	2	60		Late Jurassic		14			0	0	0	0	0	0	0	0	0	0	0	0	0	1	0	0	0
Gondwanapleuropholis	1	65		Late Jurassic		14			0	0	0	0	0	0	0	0	0	0	0	0	0	1	0	0	0
Gyrodus	1	220		Oxfordian	Tithonian	14			0	0	0	0	0	0	0	0	0	0	0	0	0	1	0	0	0
Histionotus	1	200		Kimmeridgian	Tithonian	14			0	0	0	0	0	0	0	0	0	0	0	0	0	1	0	0	0
Hypsocormus	1	885		Kimmeridgian	Tithonian	14			0	0	0	0	0	0	0	0	0	0	0	0	0	1	0	0	0
Ichthyokentema	1	65		Tithonian		14			0	0	0	0	0	0	0	0	0	0	0	0	0	1	0	0	0
Isanichthys	2	940		Tithonian	Berriasian	14			0	0	0	0	0	0	0	0	0	0	0	0	0	1	0	0	0
Jiuquanichthys	2	80		Oxfordian	Oxfordian-Tithonian	14			0	0	0	0	0	0	0	0	0	0	0	0	0	1	0	0	0
Jonoichthys,	1	300	estimation	Tithonian		14			0	0	0	0	0	0	0	0	0	0	0	0	0	1	0	0	0	Gouiric-Cavalli 2015
Leedsichthys	1	16000	estimation	Oxfordian		14			0	0	0	0	0	0	0	0	0	0	0	0	0	1	0	0	0
Lehmanophorus	1	160		Kimmeridgian		14			0	0	0	0	0	0	0	0	0	0	0	0	0	1	0	0	0
Leptolepides	1	91		Kimmeridgian	Tithonian	14			0	0	0	0	0	0	0	0	0	0	0	0	0	1	0	0	0
Ligulella	2	20		Late Jurassic		14			0	0	0	0	0	0	0	0	0	0	0	0	0	1	0	0	0	Taverne 2011
Lingulella	1	18		Kimmeridgian		14			0	0	0	0	0	0	0	0	0	0	0	0	0	1	0	0	0
Liodesmus	1	120		Kimmeridgian	Tithonian	14			0	0	0	0	0	0	0	0	0	0	0	0	0	1	0	0	0
Luisichthys	1	170	estimation	Oxfordian		14			0	0	0	0	0	0	0	0	0	0	0	0	0	1	0	0	0
Macromesodon	1	91		Kimmeridgian	Tithonian	14			0	0	0	0	0	0	0	0	0	0	0	0	0	1	0	0	0
Macrosemimimus	1	100		Kimmeridgian	Tithonian	14			0	0	0	0	0	0	0	0	0	0	0	0	0	1	0	0	0
Macrosemius	1	320		Kimmeridgian	Tithonian	14			0	0	0	0	0	0	0	0	0	0	0	0	0	1	0	0	0
Madariscus	2	120	Archaeomene	Oxfordian	Oxfordian-Tithonian	14			0	0	0	0	0	0	0	0	0	0	0	0	0	1	0	0	0
Majokia	1	60		Kimmeridgian		14			0	0	0	0	0	0	0	0	0	0	0	0	0	1	0	0	0
Mesturus	1	280		Kimmeridgian	Tithonian	14			0	0	0	0	0	0	0	0	0	0	0	0	0	1	0	0	0
Morrolepis	2	75		Oxfordian	Tithonian	14			0	0	0	0	0	0	0	0	0	0	0	0	0	1	0	0	0
Neosemionotus	2	260		Tithonian		14			0	0	0	0	0	0	0	0	0	0	0	0	0	1	0	0	0
Notodectes	1	1000	estimation	Tithonian		14			0	0	0	0	0	0	0	0	0	0	0	0	0	1	0	0	0
Occitanichthys	1	327		Tithonian		14			0	0	0	0	0	0	0	0	0	0	0	0	0	1	0	0	0	Lopez-Arbarello & Wencke 2016
Oligopleurus	1	450		Kimmeridgian	Tithonian	14			0	0	0	0	0	0	0	0	0	0	0	0	0	1	0	0	0
Orthocormus	1	1100		Kimmeridgian	Tithonian	14			0	0	0	0	0	0	0	0	0	0	0	0	0	1	0	0	0
Orthogonikleithrus	1	101		Kimmeridgian	Tithonian	14			0	0	0	0	0	0	0	0	0	0	0	0	0	1	0	0	0
Palaeomacrosemius	1	230		Late Kimmeridgian	Early Tithonian	14			0	0	0	0	0	0	0	0	0	0	0	0	0	1	0	0	0	Ebert et al. 2016
Parapleuropholis	3	55		Kimmeridgian		14			0	0	0	0	0	0	0	0	0	0	0	0	0	1	0	0	0
Pholidophorichthys	1	80		Kimmeridgian		14			0	0	0	0	0	0	0	0	0	0	0	0	0	1	0	0	0
Pholidophoristion	1	220		Kimmeridgian		14			0	0	0	0	0	0	0	0	0	0	0	0	0	1	0	0	0
Piranhamesodon	1	90		Late Kimmeridgian	Early Tithonian	14			0	0	0	0	0	0	0	0	0	0	0	0	0	1	0	0	0	Kölbl-Ebert et al. 2018
Protoclupea	1	97		Oxfordian		14			0	0	0	0	0	0	0	0	0	0	0	0	0	1	0	0	0
Pteroniscus	2	160		Late Jurassic		14			0	0	0	0	0	0	0	0	0	0	0	0	0	1	0	0	0
Quasimodichthys	2	590		Oxfordian		14			0	0	0	0	0	0	0	0	0	0	0	0	0	1	0	0	0	de Pavia & Gallo 2018
Sauropsis	1	320		Kimmeridgian	Tithonian	14			0	0	0	0	0	0	0	0	0	0	0	0	0	1	0	0	0
Schernfeldfuro	1	155		Tithonian		14			0	0	0	0	0	0	0	0	0	0	0	0	0	1	0	0	0	Ebert, 2019
Siemensichthys	1	330		Kimmeridgian	Tithonian	14			0	0	0	0	0	0	0	0	0	0	0	0	0	1	0	0	0
Solnhofenamia	1	500		Kimmeridgian	Tithonian	14			0	0	0	0	0	0	0	0	0	0	0	0	0	1	0	0	0
Sphaerosteus	2	380	moy. Liaosteus,Peipiaosteus,Yanosteus	Late Jurassic		14			0	0	0	0	0	0	0	0	0	0	0	0	0	1	0	0	0
Tharsis	1	250		Kimmeridgian	Tithonian	14			0	0	0	0	0	0	0	0	0	0	0	0	0	1	0	0	0
Thiollierepycnodus	1	250		Late Kimmeridgian	Early Tithonian	14			0	0	0	0	0	0	0	0	0	0	0	0	0	1	0	0	0	Ebert 2019
Thiollierepycnodus	1	250		Kimmeridgian	Tithonian	14			0	0	0	0	0	0	0	0	0	0	0	0	0	1	0	0	0	Ebert 2020
Thrissops	1	420		Kimmeridgian	Tithonian	14			0	0	0	0	0	0	0	0	0	0	0	0	0	1	0	0	0
Tichlingerichthys	1	128		Kimmeridgian	Tithonian	14			0	0	0	0	0	0	0	0	0	0	0	0	0	1	0	0	0
Turgoniscus	2	565	Stichopterus	Late Jurassic		14			0	0	0	0	0	0	0	0	0	0	0	0	0	1	0	0	0
Varasichthys	1	300		Oxfordian		14			0	0	0	0	0	0	0	0	0	0	0	0	0	1	0	0	0	Arratia 1981
Varisichthys	1	120		Oxfordian		14			0	0	0	0	0	0	0	0	0	0	0	0	0	1	0	0	0
Zandtfuro	1	150		Tithonian		14			0	0	0	0	0	0	0	0	0	0	0	0	0	1	0	0	0	Ebert, 2019
Aethalionopsis	3	400		Aptian	Turonian	15	16		0	0	0	0	0	0	0	0	0	0	0	0	0	0	1	1	0
Anomoeodus	1	200	estimation	Barremian	Maastrichtian	15	16		0	0	0	0	0	0	0	0	0	0	0	0	0	0	1	1	0
Apateodus	1	400		Albian	Maastrichtian	15	16		0	0	0	0	0	0	0	0	0	0	0	0	0	0	1	1	0
Apsopelix	1	300		Albian	Campanian	15	16		0	0	0	0	0	0	0	0	0	0	0	0	0	0	1	1	0
Araripichthys	3	420		Aptian-Albian	Turonian	15	16		0	0	0	0	0	0	0	0	0	0	0	0	0	0	1	1	0
Calamopleurus	3	1390		Barremian	Cenomanian	15	16		0	0	0	0	0	0	0	0	0	0	0	0	0	0	1	1	0
Chandlerichthys	2	129		Albian-Cenomanian	Albian-Cenomanian	15	16		0	0	0	0	0	0	0	0	0	0	0	0	0	0	1	1	0
Dalgoichthys	1	35	estimation	Albian-Cenomanian	Albian-Cenomanian	15	16		0	0	0	0	0	0	0	0	0	0	0	0	0	0	1	1	0
Dastilbe	2	200		Aptian	Albian-Cenomanian	15	16		0	0	0	0	0	0	0	0	0	0	0	0	0	0	1	1	0
Dentilepisosteus	3	390		Albian	Cenomanian	15	16		0	0	0	0	0	0	0	0	0	0	0	0	0	0	1	1	0
Eloposis	1	130		Barremian	Turonian	15	16		0	0	0	0	0	0	0	0	0	0	0	0	0	0	1	1	0
Enchodus	1	285		Albian-Cenomanian	Maastrichtian	15	16		0	0	0	0	0	0	0	0	0	0	0	0	0	0	1	1	0
Gillicus	1	1570		Albian	Santonian	15	16		0	0	0	0	0	0	0	0	0	0	0	0	0	0	1	1	0
Handuichthys	1	45		Albian-Cenomanian	Albian-Cenomanian	15	16		0	0	0	0	0	0	0	0	0	0	0	0	0	0	1	1	0
Macrosemiocotzus	1	100		Albian	Cenomanian	15	16		0	0	0	0	0	0	0	0	0	0	0	0	0	0	1	1	0
Motlayoichthys	1	1000	estimation	Albian-Cenomanian		15	16		0	0	0	0	0	0	0	0	0	0	0	0	0	0	1	1	0	Arratia et al. 2018
Muhichthys	1	82		Albian-Cenomanian	Albian-Cenomanian	15	16		0	0	0	0	0	0	0	0	0	0	0	0	0	0	1	1	0
Obaichthys	3	650		Albian	Cenomanian	15	16		0	0	0	0	0	0	0	0	0	0	0	0	0	0	1	1	0
Osmeroides	1	550		Albian	Turonian	15	16		0	0	0	0	0	0	0	0	0	0	0	0	0	0	1	1	0
Pachyamia	1	806		Albian	Cenomanian	15	16		0	0	0	0	0	0	0	0	0	0	0	0	0	0	1	1	0
Pachyrhizodus	1	3000		Albian	Maastrichtian	15	16		0	0	0	0	0	0	0	0	0	0	0	0	0	0	1	1	0
Parachanos	3	220		Aptian	Santonian	15	16		0	0	0	0	0	0	0	0	0	0	0	0	0	0	1	1	0
Plethodus	1	350	estimation	Albian	Coniacian-Santonian	15	16		0	0	0	0	0	0	0	0	0	0	0	0	0	0	1	1	0
Protosphyraena	1	3000		Albian	Maastrichtian	15	16		0	0	0	0	0	0	0	0	0	0	0	0	0	0	1	1	0
Pseudomonocentris	1	37		Albian-Cenomanian	Albian-Cenomanian	15	16		0	0	0	0	0	0	0	0	0	0	0	0	0	0	1	1	0
Tomognathus	1	1000		Valanginian-Barremian	Turonian	15	16		0	0	0	0	0	0	0	0	0	0	0	0	0	0	1	1	0
Vidalamia	2	390		Barremian	Late Cenomanian	15	16		0	0	0	0	0	0	0	0	0	0	0	0	0	0	1	1	0
Xiphactinus	1	4300		Early Aptian	Maastrichtian	15	16		0	0	0	0	0	0	0	0	0	0	0	0	0	0	1	1	0
Alexandrichthys	2	890	Protopsephurus	Early Cretaceous		15			0	0	0	0	0	0	0	0	0	0	0	0	0	0	1	0	0
Amiopsis	2	502		Berriasian-Valanginien	Barremian-Aptian	15			0	0	0	0	0	0	0	0	0	0	0	0	0	0	1	0	0
Aokiichthys	2	160		Hauterivian	Barremian	15			0	0	0	0	0	0	0	0	0	0	0	0	0	0	1	0	0
Araripelepidotes	3	450		Albian	Albian	15			0	0	0	0	0	0	0	0	0	0	0	0	0	0	1	0	0
Arratiaelops	2	1250		Hauterivian	Aptian	15			0	0	0	0	0	0	0	0	0	0	0	0	0	0	1	0	0
Atolvorator	1	380		Barremian	Barremian	15			0	0	0	0	0	0	0	0	0	0	0	0	0	0	1	0	0
Australopachycormus	1	1800		Albian	Albian	15			0	0	0	0	0	0	0	0	0	0	0	0	0	0	1	0	0
Barbalepis	3	250		Early Cretaceous		15			0	0	0	0	0	0	0	0	0	0	0	0	0	0	1	0	0	Olive et al 2019
Baugeichthys	1	260		Hauterivian		15			0	0	0	0	0	0	0	0	0	0	0	0	0	0	1	0	0
Beurlenichthys	3	60		Albian	Albian	15			0	0	0	0	0	0	0	0	0	0	0	0	0	0	1	0	0
Bogdaichthys	2	80		Hauterivian	Albian	15			0	0	0	0	0	0	0	0	0	0	0	0	0	0	1	0	0
Brannerion	3	450		Aptian	Albian	15			0	0	0	0	0	0	0	0	0	0	0	0	0	0	1	0	0
Britoichthys	3	100		Aptian	Aptian	15			0	0	0	0	0	0	0	0	0	0	0	0	0	0	1	0	0
Bullichthys	3	175		Albian	Albian	15			0	0	0	0	0	0	0	0	0	0	0	0	0	0	1	0	0
Caeus	1	860		Albian		15			0	0	0	0	0	0	0	0	0	0	0	0	0	0	1	0	0	Taverne & Capasso 2017
Casierius	3	400	estimation	Hauterivian	Albian	15			0	0	0	0	0	0	0	0	0	0	0	0	0	0	1	0	0
Casieroides	2	30		Barremian	Barremian	15			0	0	0	0	0	0	0	0	0	0	0	0	0	0	1	0	0
Cavinichthys	1	820		Albian		15			0	0	0	0	0	0	0	0	0	0	0	0	0	0	1	0	0	Taverne & Capasso 2019
Changichthys	2	240		Barremian	Aptian	15			0	0	0	0	0	0	0	0	0	0	0	0	0	0	1	0	0
Changma	2	150		Aptian	Aptian	15			0	0	0	0	0	0	0	0	0	0	0	0	0	0	1	0	0
Chanopsis	2	600	estimation	Barremian	Barremian	15			0	0	0	0	0	0	0	0	0	0	0	0	0	0	1	0	0
Chardonius	2	33		Barremian	Barremian	15			0	0	0	0	0	0	0	0	0	0	0	0	0	0	1	0	0
Chetungichthys	2	80	Lycoptera	Hauterivian	Barremian	15			0	0	0	0	0	0	0	0	0	0	0	0	0	0	1	0	0
Chiromystus	2	300		Barremian	Aptian	15			0	0	0	0	0	0	0	0	0	0	0	0	0	0	1	0	0
Chuhsiungichthys	2	140		Hauterivian	Barremian	15			0	0	0	0	0	0	0	0	0	0	0	0	0	0	1	0	0
Cipactlichthys	1	130		Albian	Albian	15			0	0	0	0	0	0	0	0	0	0	0	0	0	0	1	0	0
Cladocyclus	3	1110		Aptian	Albian	15			0	0	0	0	0	0	0	0	0	0	0	0	0	0	1	0	0
Clupavichthys	2	25		Aptian	Aptian	15			0	0	0	0	0	0	0	0	0	0	0	0	0	0	1	0	0
Codoichthys	3	50	Leufuichthys	Aptian-Albian	Aptian-Albian	15			0	0	0	0	0	0	0	0	0	0	0	0	0	0	1	0	0
Cooyoo	1	1100		Albian	Albian	15			0	0	0	0	0	0	0	0	0	0	0	0	0	0	1	0	0
Costapycnodus	1	102		Upper Hauterivian-Lower Barremian		15			0	0	0	0	0	0	0	0	0	0	0	0	0	0	1	0	0	Taverne et al 2019
Cratoamia	2	700		Aptian	Aptian	15			0	0	0	0	0	0	0	0	0	0	0	0	0	0	1	0	0
Cretolepis	2	256		Early Cretaceous		15			0	0	0	0	0	0	0	0	0	0	0	0	0	0	1	0	0	Wang et al. 2018
Crossognathus	1	370		Hauterivian	Albian	15			0	0	0	0	0	0	0	0	0	0	0	0	0	0	1	0	0
Ctenolepidotrichia	2	250		Hauterivian	Albian	15			0	0	0	0	0	0	0	0	0	0	0	0	0	0	1	0	0
Cynoclupea	2	295		Barremian		15			0	0	0	0	0	0	0	0	0	0	0	0	0	0	1	0	0	Malabarba & Di Dario 2017
Dsungarichthys	2	70		Hauterivian	Albian	15			0	0	0	0	0	0	0	0	0	0	0	0	0	0	1	0	0
Dugaldia	1	800	estimation	Albian	Albian	15			0	0	0	0	0	0	0	0	0	0	0	0	0	0	1	0	0
Dugaldia	1	600		Albian		15			0	0	0	0	0	0	0	0	0	0	0	0	0	0	1	0	0	Cavin e& Berrell 2019
Ellimma	2	102		Aptian-Albian	Albian-Cenomanian	15			0	0	0	0	0	0	0	0	0	0	0	0	0	0	1	0	0
Ellimmichthys	2	134		Barremian	Aptian-Albian	15			0	0	0	0	0	0	0	0	0	0	0	0	0	0	1	0	0
Elopoides	1	230	estimation	Albian	Albian	15			0	0	0	0	0	0	0	0	0	0	0	0	0	0	1	0	0
Eoplethodus	1	800	estimation	Early Albian	Early Albian	15			0	0	0	0	0	0	0	0	0	0	0	0	0	0	1	0	0
Epaelops	1	654		Albian		15			0	0	0	0	0	0	0	0	0	0	0	0	0	0	1	0	0	Alves et al. 2020
Erichalcis	1	60		Albian	Albian	15			0	0	0	0	0	0	0	0	0	0	0	0	0	0	1	0	0
Euroka	1	1800		Albian	Albian	15			0	0	0	0	0	0	0	0	0	0	0	0	0	0	1	0	0
Ezkutuberezi	3	95		Valanginian-Barremian	Valanginian-Barremian	15			0	0	0	0	0	0	0	0	0	0	0	0	0	0	1	0	0
Faugichthys	1	1500	estimation	Albian	Albian	15			0	0	0	0	0	0	0	0	0	0	0	0	0	0	1	0	0
Flidersichthys	1	1250		Albian	Albian	15			0	0	0	0	0	0	0	0	0	0	0	0	0	0	1	0	0
Foreyclupea	1	70		Early–middle Albian		15			0	0	0	0	0	0	0	0	0	0	0	0	0	0	1	0	0	Vernygora et al 2016
Fuchunkiangia	2	60	??	Hauterivian	Barremian	15			0	0	0	0	0	0	0	0	0	0	0	0	0	0	1	0	0
Gordichthys	2	40		Barremian	Barremian	15			0	0	0	0	0	0	0	0	0	0	0	0	0	0	1	0	0
Greenwoodela	1	215		Early Aptian		15			0	0	0	0	0	0	0	0	0	0	0	0	0	0	1	0	0
Gregoriopycnodus	1	380		Albian		15			0	0	0	0	0	0	0	0	0	0	0	0	0	0	1	0	0	Taverne et al 2020
Gregoriopycnodus	1	300		Albian		15			0	0	0	0	0	0	0	0	0	0	0	0	0	0	1	0	0	Taverne et al. 2020
Helgolandichthys	1	160		Early Aptian		15			0	0	0	0	0	0	0	0	0	0	0	0	0	0	1	0	0
Hispanamia	2	379		Barremian		15			0	0	0	0	0	0	0	0	0	0	0	0	0	0	1	0	0	Martin-Abad & Poyato-Ariza 2017
Huashia	2	53		Hauterivian	Aptian	15			0	0	0	0	0	0	0	0	0	0	0	0	0	0	1	0	0
Ichthyemidion	2	500		Berriasian-Valanginien	Berriasian-Valanginien	15			0	0	0	0	0	0	0	0	0	0	0	0	0	0	1	0	0
Iemanja	3	310		Albian	Albian	15			0	0	0	0	0	0	0	0	0	0	0	0	0	0	1	0	0
Ikechaoamia	2	112		Berriasian	Albian	15			0	0	0	0	0	0	0	0	0	0	0	0	0	0	1	0	0
Indaginilepis	2	68		Berriasian	Berriasian	15			0	0	0	0	0	0	0	0	0	0	0	0	0	0	1	0	0
Italoalbula	1	290		Albian		15			0	0	0	0	0	0	0	0	0	0	0	0	0	0	1	0	0	Taverne & Capasso 2018
Italophiopsis	1	100		Albian		15			0	0	0	0	0	0	0	0	0	0	0	0	0	0	1	0	0	Taverne & Capasso 2017
Jiaohichthys	2	70		basalCretaceous	basalCretaceous	15			0	0	0	0	0	0	0	0	0	0	0	0	0	0	1	0	0
Jinanichthys	2	90		Aptian	Aptian	15			0	0	0	0	0	0	0	0	0	0	0	0	0	0	1	0	0
Jinjuichthys	2	200		Barremian	Barremian	15			0	0	0	0	0	0	0	0	0	0	0	0	0	0	1	0	0
Koonwarria	2	294		Aptian-Albian	Aptian-Albian	15			0	0	0	0	0	0	0	0	0	0	0	0	0	0	1	0	0
Kuntulunia	2	194		Barremian-Aptian	Barremian-Aptian	15			0	0	0	0	0	0	0	0	0	0	0	0	0	0	1	0	0
Kuyangichthys	2	80	Lycoptera	Barremian	Aptian	15			0	0	0	0	0	0	0	0	0	0	0	0	0	0	1	0	0
Laeliichthys	2	50		Aptian	Aptian	15			0	0	0	0	0	0	0	0	0	0	0	0	0	0	1	0	0
Lanxangichthys	1	1000		Early Cretaceous		15			0	0	0	0	0	0	0	0	0	0	0	0	0	0	1	0	0	Cavin et al. 2019
Lastroichthys	1	340		Albian	Albian	15			0	0	0	0	0	0	0	0	0	0	0	0	0	0	1	0	0
Longdeichthys	2	230		Aptian-Albian	Aptian-Albian	15			0	0	0	0	0	0	0	0	0	0	0	0	0	0	1	0	0
Lycoptera	2	80		Barremian	Aptian	15			0	0	0	0	0	0	0	0	0	0	0	0	0	0	1	0	0
Macrepistius	3	440		Hauterivian	Albian	15			0	0	0	0	0	0	0	0	0	0	0	0	0	0	1	0	0
Macrepistius	1	440		Middle Albian		15			0	0	0	0	0	0	0	0	0	0	0	0	0	0	1	0	0	Schaeffer, 1960
Manasichthys	2	110		Hauterivian	Albian	15			0	0	0	0	0	0	0	0	0	0	0	0	0	0	1	0	0
Manchurichthys	2	65		basal Cretaceous	basal Cretaceous	15			0	0	0	0	0	0	0	0	0	0	0	0	0	0	1	0	0
Mercediella	1	125	Proscinetes	Albian	Albian	15			0	0	0	0	0	0	0	0	0	0	0	0	0	0	1	0	0
Mesoclupea	2	110		Hauterivian	Barremian	15			0	0	0	0	0	0	0	0	0	0	0	0	0	0	1	0	0
Michin	1	200		Albian	Albian	15			0	0	0	0	0	0	0	0	0	0	0	0	0	0	1	0	0
Nanaichthys	3	48		Aptian	Aptian	15			0	0	0	0	0	0	0	0	0	0	0	0	0	0	1	0	0
Neolepidotes	2	100		Hauterivian	Aptian	15			0	0	0	0	0	0	0	0	0	0	0	0	0	0	1	0	0
Neopholidophoropsis	1	250		Early Aptian		15			0	0	0	0	0	0	0	0	0	0	0	0	0	0	1	0	0
Neoproscinetes	3	350		Albian	Albian	15			0	0	0	0	0	0	0	0	0	0	0	0	0	0	1	0	0
Neorhombolepis	3	400	estimation	Valanginain	Valanginain	15			0	0	0	0	0	0	0	0	0	0	0	0	0	0	1	0	0
Nieerkunia	2	100	estimation	Barremian	Aptian	15			0	0	0	0	0	0	0	0	0	0	0	0	0	0	1	0	0
Nipponamia	2	225		Hauterivian	Barremian	15			0	0	0	0	0	0	0	0	0	0	0	0	0	0	1	0	0
Nolfia	1	50		Early Albian	Early Albian	15			0	0	0	0	0	0	0	0	0	0	0	0	0	0	1	0	0
Nonaphalagodus	3	200	estimation	Albian	Albian	15			0	0	0	0	0	0	0	0	0	0	0	0	0	0	1	0	0
Notelops	3	600		Aptian	Albian	15			0	0	0	0	0	0	0	0	0	0	0	0	0	0	1	0	0
Nybelinoides	2	48		Barremian-Aptian	Barremian-Aptian	15			0	0	0	0	0	0	0	0	0	0	0	0	0	0	1	0	0
Ocleodus	2	80		Berriasian-Valanginien	Berriasian-Valanginien	15			0	0	0	0	0	0	0	0	0	0	0	0	0	0	1	0	0
Oshunia	3	400		Albian	Albian	15			0	0	0	0	0	0	0	0	0	0	0	0	0	0	1	0	0
Paraclupea	2	90		Hauterivian	Barremian	15			0	0	0	0	0	0	0	0	0	0	0	0	0	0	1	0	0
Paraelops	3	700		Albian	Albian	15			0	0	0	0	0	0	0	0	0	0	0	0	0	0	1	0	0
Paraleptolepis	2	133		Hauterivian	Barremian	15			0	0	0	0	0	0	0	0	0	0	0	0	0	0	1	0	0
Paralycoptera	2	85		Hauterivian	Aptian	15			0	0	0	0	0	0	0	0	0	0	0	0	0	0	1	0	0
Paramesturus	1	300		Early Aptian		15			0	0	0	0	0	0	0	0	0	0	0	0	0	0	1	0	0
Pattersonella	2	70		Barremian-Aptian	Barremian-Aptian	15			0	0	0	0	0	0	0	0	0	0	0	0	0	0	1	0	0
Peipiaosteus	2	600		Aptian	Albian	15			0	0	0	0	0	0	0	0	0	0	0	0	0	0	1	0	0
Pingolepis	2	60	??	Hauterivian	Barremian	15			0	0	0	0	0	0	0	0	0	0	0	0	0	0	1	0	0
Placidichthys	3	60		Aptian	Albian	15			0	0	0	0	0	0	0	0	0	0	0	0	0	0	1	0	0
Pliodetes	2	240		Aptian	Aptian	15			0	0	0	0	0	0	0	0	0	0	0	0	0	0	1	0	0
Protopsephurus	2	890		Aptian	Albian	15			0	0	0	0	0	0	0	0	0	0	0	0	0	0	1	0	0
Pseudoellimma	1	320		Barremian	Barremian	15			0	0	0	0	0	0	0	0	0	0	0	0	0	0	1	0	0
Pseudoleptolepis	2	24		Barremian	Barremian	15			0	0	0	0	0	0	0	0	0	0	0	0	0	0	1	0	0
Pulinia	2	70		basalCretaceous	basalCretaceous	15			0	0	0	0	0	0	0	0	0	0	0	0	0	0	1	0	0
Qilianichthys	2	80		Aptian	Aptian	15			0	0	0	0	0	0	0	0	0	0	0	0	0	0	1	0	0
Quetzalichthys	1	301		Middle-Late Albian		15			0	0	0	0	0	0	0	0	0	0	0	0	0	0	1	0	0	Alvarado-Ortega & Espinosa-Arrubarrena 2018
Rhacolepis	3	250		Aptian	Albian	15			0	0	0	0	0	0	0	0	0	0	0	0	0	0	1	0	0
Richmondichthys	1	1600		Albian	Albian	15			0	0	0	0	0	0	0	0	0	0	0	0	0	0	1	0	0
Rubiesichthys	2	40		Berriasian-Valanginien	Barremian	15			0	0	0	0	0	0	0	0	0	0	0	0	0	0	1	0	0
Santanaclupea	3	120		Albian	Albian	15			0	0	0	0	0	0	0	0	0	0	0	0	0	0	1	0	0
Santanaichthys	3	50		Aptian-Albian	Albian	15			0	0	0	0	0	0	0	0	0	0	0	0	0	0	1	0	0
Santanasalmo	3	70		Albian	Albian	15			0	0	0	0	0	0	0	0	0	0	0	0	0	0	1	0	0
Scombroclupeoides	2	120		Barremian	Barremian	15			0	0	0	0	0	0	0	0	0	0	0	0	0	0	1	0	0
Scutatospinosus	2	50	Kwangoclupea	Barremian	Barremian	15			0	0	0	0	0	0	0	0	0	0	0	0	0	0	1	0	0
Shuleichthys	2	78		Aptian	Aptian	15			0	0	0	0	0	0	0	0	0	0	0	0	0	0	1	0	0
Siamamia	2	730		Barremian	Barremian	15			0	0	0	0	0	0	0	0	0	0	0	0	0	0	1	0	0
Sinamia	2	500		Berriasian	Albian	15			0	0	0	0	0	0	0	0	0	0	0	0	0	0	1	0	0
Sinolepidotus	2	115		Hauterivian	Barremian	15			0	0	0	0	0	0	0	0	0	0	0	0	0	0	1	0	0
Siyuichthys	2	95		Hauterivian	Albian	15			0	0	0	0	0	0	0	0	0	0	0	0	0	0	1	0	0
Spratticeps	1	30		Albian	Albian	15			0	0	0	0	0	0	0	0	0	0	0	0	0	0	1	0	0
Stemmatodus	1	60		Barremian	Barremian	15			0	0	0	0	0	0	0	0	0	0	0	0	0	0	1	0	0
Stenamara	2	40		Barremian	Barremian	15			0	0	0	0	0	0	0	0	0	0	0	0	0	0	1	0	0
Stichopterus	2	565		Early Cretaceous		15			0	0	0	0	0	0	0	0	0	0	0	0	0	0	1	0	0
Suziichthys	2	80	estimation	Barremian	Aptian	15			0	0	0	0	0	0	0	0	0	0	0	0	0	0	1	0	0
Tchernovichthys	2	47		Hauterivian	Hauterivian	15			0	0	0	0	0	0	0	0	0	0	0	0	0	0	1	0	0
Teoichthys	1	250		Albian	Albian	15			0	0	0	0	0	0	0	0	0	0	0	0	0	0	1	0	0
Tepexichthys	1	160		Albian	Albian	15			0	0	0	0	0	0	0	0	0	0	0	0	0	0	1	0	0
Texasensis	3	50	estimation	Albian	Albian	15			0	0	0	0	0	0	0	0	0	0	0	0	0	0	1	0	0
Tharrias	3	700		Albian	Aptian-Albian	15			0	0	0	0	0	0	0	0	0	0	0	0	0	0	1	0	0
Thurmondella	3	480		Early Aptian	Albian	15			0	0	0	0	0	0	0	0	0	0	0	0	0	0	1	0	0
Tlayuamichin	1	425		Albian	Albian	15			0	0	0	0	0	0	0	0	0	0	0	0	0	0	1	0	0
Tongxinichthys	2	60		Barremian	Aptian	15			0	0	0	0	0	0	0	0	0	0	0	0	0	0	1	0	0
Tunisiaclupea	1	62		Barremian		15			0	0	0	0	0	0	0	0	0	0	0	0	0	0	1	0	0	Boukhalfa et al. 2019
Uighuroniscus	2	100		Hauterivian	Albian	15			0	0	0	0	0	0	0	0	0	0	0	0	0	0	1	0	0
Unamichthys	1	470		Albian	Albian	15			0	0	0	0	0	0	0	0	0	0	0	0	0	0	1	0	0
Wadeichthys	2	51		Aptian-Albian	Aptian-Albian	15			0	0	0	0	0	0	0	0	0	0	0	0	0	0	1	0	0
Wakinoichthys	2	75		Hauterivian	Barremian	15			0	0	0	0	0	0	0	0	0	0	0	0	0	0	1	0	0
Wenzichthys	2	55		Aptian	Aptian	15			0	0	0	0	0	0	0	0	0	0	0	0	0	0	1	0	0
Wukungia	2	95		Hauterivian	Albian	15			0	0	0	0	0	0	0	0	0	0	0	0	0	0	1	0	0
Xixiaichthys	2	225		Barremian	Aptian	15			0	0	0	0	0	0	0	0	0	0	0	0	0	0	1	0	0
Yanbiania	2	130		Aptian-Albian	Aptian-Albian	15			0	0	0	0	0	0	0	0	0	0	0	0	0	0	1	0	0
Yanosteus	2	460		Aptian	Albian	15			0	0	0	0	0	0	0	0	0	0	0	0	0	0	1	0	0
Yungkangichthys	2	230		Hauterivian	Barremian	15			0	0	0	0	0	0	0	0	0	0	0	0	0	0	1	0	0
Zurupleuropholis	2	70		Albian		15			0	0	0	0	0	0	0	0	0	0	0	0	0	0	1	0	0	Giordano et al. 2017
Zurupleuropholis	2	50		Albian		15			0	0	0	0	0	0	0	0	0	0	0	0	0	0	1	0	0	Giordano et al. 2018
Acipenser	3	6100		Campanian	Recent	16	17		0	0	0	0	0	0	0	0	0	0	0	0	0	0	0	1	1
Amia	2	1090		Late Cenomanian	Recent	16	17		0	0	0	0	0	0	0	0	0	0	0	0	0	0	0	1	1
Andinichthys	2	70	estimation	Campanian-Maastrichtian	Danian	16	17		0	0	0	0	0	0	0	0	0	0	0	0	0	0	0	1	1
Arius	3	850		Maastrichtian	Recent	16	17		0	0	0	0	0	0	0	0	0	0	0	0	0	0	0	1	1
Chanoides	1	120		Santonian	Eocene	16	17		0	0	0	0	0	0	0	0	0	0	0	0	0	0	0	1	1
Chanos	3	1800		Campanian-Maastrichtian	Recent	16	17		0	0	0	0	0	0	0	0	0	0	0	0	0	0	0	1	1
Cyclurus	2	790		Maastrichtian		16	17		0	0	0	0	0	0	0	0	0	0	0	0	0	0	0	1	1
Dagetella	2	415	estimation	Campanian-Early Maastrictian	Danian	16	17		0	0	0	0	0	0	0	0	0	0	0	0	0	0	0	1	1
Diplomystus	3	650		Cenomanian	Eocene	16	17		0	0	0	0	0	0	0	0	0	0	0	0	0	0	0	1	1
Gasteroclupea	2	80		Campanian-Maastrichtian	Danian	16	17		0	0	0	0	0	0	0	0	0	0	0	0	0	0	0	1	1
Horaclupea	1	30		Maastrichtian	Danian	16	17		0	0	0	0	0	0	0	0	0	0	0	0	0	0	0	1	1
Latinopollia	2	415	estimation	Campanian-EarlyMaastrictian	Danian	16	17		0	0	0	0	0	0	0	0	0	0	0	0	0	0	0	1	1
Lepisosteus	2	730		Maastrichtian	Recent	16	17		0	0	0	0	0	0	0	0	0	0	0	0	0	0	0	1	1
Notogoneus	2	580		Campanian	Eocene	16	17		0	0	0	0	0	0	0	0	0	0	0	0	0	0	0	1	1
Ostariostoma	2	46		Maastrichtian	Danian	16	17		0	0	0	0	0	0	0	0	0	0	0	0	0	0	0	1	1
Paleopsephurus	2	560		Maastrichtian	Thanetian	16	17		0	0	0	0	0	0	0	0	0	0	0	0	0	0	0	1	1
Paralbula	3	400	estimation	Campanian	Thanetian	16	17		0	0	0	0	0	0	0	0	0	0	0	0	0	0	0	1	1
Percichthys	2	70		Campanian-Maastrichtian	Thanetian	16	17		0	0	0	0	0	0	0	0	0	0	0	0	0	0	0	1	1
Phareodus	1	310		Maastrichtian	Eocene	16	17		0	0	0	0	0	0	0	0	0	0	0	0	0	0	0	1	1
Phareodusichthys	2	300	estimation	Campanian	Danian	16	17		0	0	0	0	0	0	0	0	0	0	0	0	0	0	0	1	1
Phyllodus	2	400	Casierius	Maastrichtian	Thanetian	16	17		0	0	0	0	0	0	0	0	0	0	0	0	0	0	0	1	1
Pseudoegertonia	1	400	Casierius	Maastrichtian	Thanetian	16	17		0	0	0	0	0	0	0	0	0	0	0	0	0	0	0	1	1
Tiupampichthys	2	160	estimation	Campanian-Maastrichtian	Danian	16	17		0	0	0	0	0	0	0	0	0	0	0	0	0	0	0	1	1
Abisaadia	1	93		Cenomanian		16			0	0	0	0	0	0	0	0	0	0	0	0	0	0	0	1	0
Abisaadichthys	1	55		Cenomanian		16			0	0	0	0	0	0	0	0	0	0	0	0	0	0	0	1	0
Acanthichthys	1	440		Turonian		16			0	0	0	0	0	0	0	0	0	0	0	0	0	0	0	1	0
Acrogaster	1	70		Santonian	Campanian	16			0	0	0	0	0	0	0	0	0	0	0	0	0	0	0	1	0
Acrognathus	1	120		Cenomanian	Late Santonian	16			0	0	0	0	0	0	0	0	0	0	0	0	0	0	0	1	0
Acrorhinichthys	1	115		Cenomanian		16			0	0	0	0	0	0	0	0	0	0	0	0	0	0	0	1	0	Taverne & Capasso 2015
Adriacentrus	1	42		Turonian		16			0	0	0	0	0	0	0	0	0	0	0	0	0	0	0	1	0
Agoultichthys	1	120		Coniacian-Santonian	Campanian-Maastrichtian	16			0	0	0	0	0	0	0	0	0	0	0	0	0	0	0	1	0
Aidachar	2	1480	estimation	Cenomanian		16			0	0	0	0	0	0	0	0	0	0	0	0	0	0	0	1	0
Aipichthyoides	1	87		Cenomanian		16			0	0	0	0	0	0	0	0	0	0	0	0	0	0	0	1	0
Aipichthys	1	80		Cenomanian		16			0	0	0	0	0	0	0	0	0	0	0	0	0	0	0	1	0
Akromystax	1	140		Cenomanian	Turonian	16			0	0	0	0	0	0	0	0	0	0	0	0	0	0	0	1	0
Albula	1	900		Cenomanian		16			0	0	0	0	0	0	0	0	0	0	0	0	0	0	0	1	0
Alloberyx	1	130		Santonian		16			0	0	0	0	0	0	0	0	0	0	0	0	0	0	0	1	0
Altamuraichthys	1	505		Late Campanian	Early Maastrichtian	16			0	0	0	0	0	0	0	0	0	0	0	0	0	0	0	1	0	Taverne 2016
Amakusaichthys	1	538		Santonian		16			0	0	0	0	0	0	0	0	0	0	0	0	0	0	0	1	0	Yabumoto et al. 2018
Ananogmius	1	1150		Coniacian	Coniacian	16			0	0	0	0	0	0	0	0	0	0	0	0	0	0	0	1	0
Anchiacipenser	2	1350		Middle Campanian		16			0	0	0	0	0	0	0	0	0	0	0	0	0	0	0	1	0	Sato et al. 2018
Anguillavus	1	165		Cenomanian		16			0	0	0	0	0	0	0	0	0	0	0	0	0	0	0	1	0
Antarctiberyx	1	300	estimation	Campanian-Maastrichtian	Campanian-Maastrichtian	16			0	0	0	0	0	0	0	0	0	0	0	0	0	0	0	1	0
Apateopholis	1	175		Cenomanian		16			0	0	0	0	0	0	0	0	0	0	0	0	0	0	0	1	0
Aphanepygus	1	75		Cenomanian		16			0	0	0	0	0	0	0	0	0	0	0	0	0	0	0	1	0
Apricenaichthys	1	35		Santonian		16			0	0	0	0	0	0	0	0	0	0	0	0	0	0	0	1	0
Apricenapiscis	1	400		Santonian		16			0	0	0	0	0	0	0	0	0	0	0	0	0	0	0	1	0
Apuliadercetis	1	193		Campanian-Maastrichtian	Campanian-Maastrichtian	16			0	0	0	0	0	0	0	0	0	0	0	0	0	0	0	1	0
Apulichthys	1	86		Campanian-Maastrichtian	Campanian-Maastrichtian	16			0	0	0	0	0	0	0	0	0	0	0	0	0	0	0	1	0
Aquilopiscis	1	150		Turonian		16			0	0	0	0	0	0	0	0	0	0	0	0	0	0	0	1	0
Arizaichthys	1	50		Campanian-Maastrichtian	Campanian-Maastrichtian	16			0	0	0	0	0	0	0	0	0	0	0	0	0	0	0	1	0
Armigatus	1	140		Cenomanian		16			0	0	0	0	0	0	0	0	0	0	0	0	0	0	0	1	0
Aspesaipichthys	1	75		Campanian-Maastrichtian	Campanian-Maastrichtian	16			0	0	0	0	0	0	0	0	0	0	0	0	0	0	0	1	0
Atractosteus	2	3000		Cenomanian	Recent	16			0	0	0	0	0	0	0	0	0	0	0	0	0	0	0	1	0
Audenaerdia	1	45		Santonian		16			0	0	0	0	0	0	0	0	0	0	0	0	0	0	0	1	0
Aulolepis	1	200		Cenomanian	Turonian	16			0	0	0	0	0	0	0	0	0	0	0	0	0	0	0	1	0
Avitosmerus	1	140		Turonian		16			0	0	0	0	0	0	0	0	0	0	0	0	0	0	0	1	0
Bachea	1	500	estimation	Late Turonian		16			0	0	0	0	0	0	0	0	0	0	0	0	0	0	0	1	0
Bananogmius	1	1100		Cenomanian	Campanian	16			0	0	0	0	0	0	0	0	0	0	0	0	0	0	0	1	0
Bannikovperca	1	100	estimation	Campanian-Maastrichtian	Campanian-Maastrichtian	16			0	0	0	0	0	0	0	0	0	0	0	0	0	0	0	1	0
Barcarenichthys	1	28		Cenomanian		16			0	0	0	0	0	0	0	0	0	0	0	0	0	0	0	1	0
Bartschichthys	2	300	estimation	Cenomanian	Coniacian-Santonian	16			0	0	0	0	0	0	0	0	0	0	0	0	0	0	0	1	0
Benthesikyme	1	225	estimation	Cenomanian	Turonian	16			0	0	0	0	0	0	0	0	0	0	0	0	0	0	0	1	0
Berycopsia	1	80		Turonian		16			0	0	0	0	0	0	0	0	0	0	0	0	0	0	0	1	0
Berycopsis	1	300		Cenomanian	Campanian	16			0	0	0	0	0	0	0	0	0	0	0	0	0	0	0	1	0
Bonnerichthys	1	5000		Campanian	Maastrichtian	16			0	0	0	0	0	0	0	0	0	0	0	0	0	0	0	1	0
Boreiohydrias	1	77		Turonian		16			0	0	0	0	0	0	0	0	0	0	0	0	0	0	0	1	0
Brazilodercetis	1	240	estimation	Turonian		16			0	0	0	0	0	0	0	0	0	0	0	0	0	0	0	1	0
Brychaetus	3	1000		Campanian-Maastrichtian	Campanian-Maastrichtian	16			0	0	0	0	0	0	0	0	0	0	0	0	0	0	0	1	0
Capassoichthys	1	430	estimation	Late Campanian	Early Maastrichtian	16			0	0	0	0	0	0	0	0	0	0	0	0	0	0	0	1	0	Taverne 2015
Caproberyx	1	400		Cenomanian	Coniacian-Santonian	16			0	0	0	0	0	0	0	0	0	0	0	0	0	0	0	1	0
Caudadercetis	1	300		Campanian-Maastrichtian	Campanian-Maastrichtian	16			0	0	0	0	0	0	0	0	0	0	0	0	0	0	0	1	0
Charitopsis	1	100		Cenomanian		16			0	0	0	0	0	0	0	0	0	0	0	0	0	0	0	1	0
Charitosomus	1	140		Cenomanian		16			0	0	0	0	0	0	0	0	0	0	0	0	0	0	0	1	0
Cheirothrix	1	130		Campanian	Campanian	16			0	0	0	0	0	0	0	0	0	0	0	0	0	0	0	1	0
Chirocentrites	1	750		Cenomanian		16			0	0	0	0	0	0	0	0	0	0	0	0	0	0	0	1	0
Chirothrix	1	130		Santonian		16			0	0	0	0	0	0	0	0	0	0	0	0	0	0	0	1	0
Cimolichthys	1	640	estimation	Cenomanian	Maastrichtian	16			0	0	0	0	0	0	0	0	0	0	0	0	0	0	0	1	0
Clupavus	1	66		Cenomanian		16			0	0	0	0	0	0	0	0	0	0	0	0	0	0	0	1	0
Coccodus	1	143		Cenomanian		16			0	0	0	0	0	0	0	0	0	0	0	0	0	0	0	1	0
Coelodus	1	330		Cenomanian	Turonian	16			0	0	0	0	0	0	0	0	0	0	0	0	0	0	0	1	0
Coelorhynchus	1	50	estimation	Cenomanian		16			0	0	0	0	0	0	0	0	0	0	0	0	0	0	0	1	0
Concavotectum	2	1800		Cenomanian		16			0	0	0	0	0	0	0	0	0	0	0	0	0	0	0	1	0
Coriops	2	120	estimation	Maastrichtian		16			0	0	0	0	0	0	0	0	0	0	0	0	0	0	0	1	0
Corusichthys	1	38		Cenomanian		16			0	0	0	0	0	0	0	0	0	0	0	0	0	0	0	1	0	Taverne & Capasso 2014
Cosmodus	1	1000		Cenomanian		16			0	0	0	0	0	0	0	0	0	0	0	0	0	0	0	1	0	Vullo et al. 2018
Cretargentina	1	40	estimation	Campanian-Maastrichtian	Campanian-Maastrichtian	16			0	0	0	0	0	0	0	0	0	0	0	0	0	0	0	1	0
Cretatriacanthus	1	30		Campanian-Maastrichtian	Campanian-Maastrichtian	16			0	0	0	0	0	0	0	0	0	0	0	0	0	0	0	1	0
Cretazeus	1	60		Campanian-Maastrichtian	Campanian-Maastrichtian	16			0	0	0	0	0	0	0	0	0	0	0	0	0	0	0	1	0
Cretophaerodus	2	291	estimation	Campanian	Campanian	16			0	0	0	0	0	0	0	0	0	0	0	0	0	0	0	1	0
Cryptoberyx	1	21		Cenomanian		16			0	0	0	0	0	0	0	0	0	0	0	0	0	0	0	1	0
Ctenocephalichthys	1	50		Santonian		16			0	0	0	0	0	0	0	0	0	0	0	0	0	0	0	1	0
Ctenodentelops	1	104		Cenomanian		16			0	0	0	0	0	0	0	0	0	0	0	0	0	0	0	1	0
Ctenothrissa	1	270		Cenomanian	Campanian	16			0	0	0	0	0	0	0	0	0	0	0	0	0	0	0	1	0
Cumbaaichthys	1	68		Turonien		16			0	0	0	0	0	0	0	0	0	0	0	0	0	0	0	1	0	Murray 2014
Cylindracanthus	1	1000	estimation grossière	Maastrichtian		16			0	0	0	0	0	0	0	0	0	0	0	0	0	0	0	1	0
Cyranichthys	1	400		Cenomanian		16			0	0	0	0	0	0	0	0	0	0	0	0	0	0	0	1	0
Dactylopogon	1	440		Campanian	Campanian	16			0	0	0	0	0	0	0	0	0	0	0	0	0	0	0	1	0
Dagon	1	232		Cenomanian		16			0	0	0	0	0	0	0	0	0	0	0	0	0	0	0	1	0	Diaz-Cruz et al. 2019
Dalmatichthys	1	150		Senonian	Senonian	16			0	0	0	0	0	0	0	0	0	0	0	0	0	0	0	1	0
Davichthys	1	135		Cenomanian	Santonian	16			0	0	0	0	0	0	0	0	0	0	0	0	0	0	0	1	0
Deltaichthys	1	260		Turonian		16			0	0	0	0	0	0	0	0	0	0	0	0	0	0	0	1	0
Dercetis	1	240		Late Turonian	Campanian	16			0	0	0	0	0	0	0	0	0	0	0	0	0	0	0	1	0
Dercetoides	1	390		Cenomanian		16			0	0	0	0	0	0	0	0	0	0	0	0	0	0	0	1	0
Dinelops	1	800		Cenomanian	Cenomanian	16			0	0	0	0	0	0	0	0	0	0	0	0	0	0	0	1	0
Dinopteryx	1	160		Santonian		16			0	0	0	0	0	0	0	0	0	0	0	0	0	0	0	1	0
Diplospondichthys		130		Cenomanian		16			0	0	0	0	0	0	0	0	0	0	0	0	0	0	0	1	0
Dixonanogmius	1	300		Cenomanian	Turonian	16			0	0	0	0	0	0	0	0	0	0	0	0	0	0	0	1	0
Ducrotayichthys	1	29		Cenomanian		16			0	0	0	0	0	0	0	0	0	0	0	0	0	0	0	1	0	Taverne & Capasso 2015
Echidnocephalus	1	320		Campanian	Campanian	16			0	0	0	0	0	0	0	0	0	0	0	0	0	0	0	1	0
Enchelion	1	130		Cenomanian		16			0	0	0	0	0	0	0	0	0	0	0	0	0	0	0	1	0
Enchelurus	1	120	estimation	Santonian	Campanian	16			0	0	0	0	0	0	0	0	0	0	0	0	0	0	0	1	0
Enischnorhynchus	1	700		Santonian		16			0	0	0	0	0	0	0	0	0	0	0	0	0	0	0	1	0
Eoknightia	3	40		Cenomanian		16			0	0	0	0	0	0	0	0	0	0	0	0	0	0	0	1	0
Eoserranus	3	900		Maastrichtian		16			0	0	0	0	0	0	0	0	0	0	0	0	0	0	0	1	0
Eoserrasalmimus	1	350	estimation	Maastrichthian		16			0	0	0	0	0	0	0	0	0	0	0	0	0	0	0	1	0	Vullo et al. 2017
Erfoudichthys	2	400		Cenomanian		16			0	0	0	0	0	0	0	0	0	0	0	0	0	0	0	1	0
Errachidia	1	62		Cenomanian		16			0	0	0	0	0	0	0	0	0	0	0	0	0	0	0	1	0
Erugocentrus	1	86		Turonian		16			0	0	0	0	0	0	0	0	0	0	0	0	0	0	0	1	0
Estesesox	2	300		Campanian	Maastrichtian	16			0	0	0	0	0	0	0	0	0	0	0	0	0	0	0	1	0
Eubiodectes	1	315		Cenomanian		16			0	0	0	0	0	0	0	0	0	0	0	0	0	0	0	1	0
Eurychir	1	300	??	Coniacian-Santonian		16			0	0	0	0	0	0	0	0	0	0	0	0	0	0	0	1	0
Eurypholis	1	179		Cenomanian	Campanian	16			0	0	0	0	0	0	0	0	0	0	0	0	0	0	0	1	0
Eusebichthys	1	137		Cenomanian		16			0	0	0	0	0	0	0	0	0	0	0	0	0	0	0	1	0
Exocoetoides	1	50		Cenomanian		16			0	0	0	0	0	0	0	0	0	0	0	0	0	0	0	1	0
Ferrifrons	1	300	estimation	Coniacian-Santonian		16			0	0	0	0	0	0	0	0	0	0	0	0	0	0	0	1	0
Flagellipinna	1	124		Cenomanian		16			0	0	0	0	0	0	0	0	0	0	0	0	0	0	0	1	0	Taverne & Capasso 2020
Freigichthys	1	65		Cenomanian		16			0	0	0	0	0	0	0	0	0	0	0	0	0	0	0	1	0
Furloichthys	1	240		Cenomanian		16			0	0	0	0	0	0	0	0	0	0	0	0	0	0	0	1	0	Taverne & Capasso 2018
Garganoichthys	1	80	estimation	Santonian		16			0	0	0	0	0	0	0	0	0	0	0	0	0	0	0	1	0
Gasterorhamphosus	1	46		Campanian-Maastrichtian	Campanian-Maastrichtian	16			0	0	0	0	0	0	0	0	0	0	0	0	0	0	0	1	0
Gaudryella	1	35		Cenomanian		16			0	0	0	0	0	0	0	0	0	0	0	0	0	0	0	1	0
Gebrayelichthys	1	67		Cenomanian		16			0	0	0	0	0	0	0	0	0	0	0	0	0	0	0	1	0
Gharboria	1	35		Cenomanian		16			0	0	0	0	0	0	0	0	0	0	0	0	0	0	0	1	0
Ghrisichthys	1	850		Turonian		16			0	0	0	0	0	0	0	0	0	0	0	0	0	0	0	1	0
Gigantokranion	1	19		Cenomanian	Turonian	16			0	0	0	0	0	0	0	0	0	0	0	0	0	0	0	1	0
Gigapteryx	1	71		Cenomanian		16			0	0	0	0	0	0	0	0	0	0	0	0	0	0	0	1	0
Ginsburgia	1	100		Cenomanian		16			0	0	0	0	0	0	0	0	0	0	0	0	0	0	0	1	0
Gladiopycnodus	1	100		Cenomanian		16			0	0	0	0	0	0	0	0	0	0	0	0	0	0	0	1	0
Gnathoberyx	1	60		Santonian		16			0	0	0	0	0	0	0	0	0	0	0	0	0	0	0	1	0
Goulmimichthys	1	330		Turonian		16			0	0	0	0	0	0	0	0	0	0	0	0	0	0	0	1	0
Hadrodus	1	1000		Campanian	Maastrichtian	16			0	0	0	0	0	0	0	0	0	0	0	0	0	0	0	1	0
Hajulia	1	70		Cenomanian		16			0	0	0	0	0	0	0	0	0	0	0	0	0	0	0	1	0
Hakelia	1	90		Cenomanian		16			0	0	0	0	0	0	0	0	0	0	0	0	0	0	0	1	0
Halec	1	310		Cenomanian	Santonian	16			0	0	0	0	0	0	0	0	0	0	0	0	0	0	0	1	0
Haqelpycnodus	1	154		Cenomanian		16			0	0	0	0	0	0	0	0	0	0	0	0	0	0	0	1	0	Taverne & Capasso 2018
Hastichthys	1	400		Cenomanian		16			0	0	0	0	0	0	0	0	0	0	0	0	0	0	0	1	0
Hayenchelys	1	190		Cenomanian		16			0	0	0	0	0	0	0	0	0	0	0	0	0	0	0	1	0
Hayolperichthys	1	69		Cenomanian		16			0	0	0	0	0	0	0	0	0	0	0	0	0	0	0	1	0	Taverne & Capasso 2015
Heckelichthys	1	500		Cenomanian	Turonian	16			0	0	0	0	0	0	0	0	0	0	0	0	0	0	0	1	0
Hemisaurida	1	60		Cenomanian		16			0	0	0	0	0	0	0	0	0	0	0	0	0	0	0	1	0
Hensodon	1	60		Cenomanian		16			0	0	0	0	0	0	0	0	0	0	0	0	0	0	0	1	0
Herreraichthys	1	720	estimation	Santonian		16			0	0	0	0	0	0	0	0	0	0	0	0	0	0	0	1	0	Alvarado-Ortega et al. 2016
Heterothrissa	1	60		Cenomanian		16			0	0	0	0	0	0	0	0	0	0	0	0	0	0	0	1	0
Hgulichthys	1	80		Cenomanian		16			0	0	0	0	0	0	0	0	0	0	0	0	0	0	0	1	0
Histiothrissa	1	250		Santonian	Campanian	16			0	0	0	0	0	0	0	0	0	0	0	0	0	0	0	1	0
Holcolepis	1	110		Cenomanian	Turonian	16			0	0	0	0	0	0	0	0	0	0	0	0	0	0	0	1	0
Homalopagus	1	60		Cenomanian		16			0	0	0	0	0	0	0	0	0	0	0	0	0	0	0	1	0
Homonotichthys	1	130		Cenomanian		16			0	0	0	0	0	0	0	0	0	0	0	0	0	0	0	1	0
Hoplopteryx	1	320		Cenomanian	Maastrichtian	16			0	0	0	0	0	0	0	0	0	0	0	0	0	0	0	1	0
Horseshoeichthys	2	320		Campanian	Campanian	16			0	0	0	0	0	0	0	0	0	0	0	0	0	0	0	1	0
Humilichthys	1	45		Cenomanian		16			0	0	0	0	0	0	0	0	0	0	0	0	0	0	0	1	0
Ichthyoceros	1	120		Cenomanian		16			0	0	0	0	0	0	0	0	0	0	0	0	0	0	0	1	0
Ichthyodectes	1	2200		Cenomanian	Campanian	16			0	0	0	0	0	0	0	0	0	0	0	0	0	0	0	1	0
Ichthyotringa	1	300		Cenomanian	Campanian	16			0	0	0	0	0	0	0	0	0	0	0	0	0	0	0	1	0
Inbecetemia	2	300	estimation	Cenomanian	Coniacian-Santonian	16			0	0	0	0	0	0	0	0	0	0	0	0	0	0	0	1	0
Indiaichthys	1	93		Maastrichtian		16			0	0	0	0	0	0	0	0	0	0	0	0	0	0	0	1	0
Indrissa	1	60		Cenomanian		16			0	0	0	0	0	0	0	0	0	0	0	0	0	0	0	1	0
Istieus	1	500		Santonian	Campanian	16			0	0	0	0	0	0	0	0	0	0	0	0	0	0	0	1	0
Italoclupea	1	80		Campanian-Maastrichtian	Campanian-Maastrichtian	16			0	0	0	0	0	0	0	0	0	0	0	0	0	0	0	1	0
Johnsonperca	1	45	estimation	Campanian-Maastrichtian	Campanian-Maastrichtian	16			0	0	0	0	0	0	0	0	0	0	0	0	0	0	0	1	0
Joinvillichthys	1	91		Cenomanian		16			0	0	0	0	0	0	0	0	0	0	0	0	0	0	0	1	0	Taverne & Capasso 2014
Judeichthys	1	120		Cenomanian		16			0	0	0	0	0	0	0	0	0	0	0	0	0	0	0	1	0
Judeoberyx	1	76		Cenomanian		16			0	0	0	0	0	0	0	0	0	0	0	0	0	0	0	1	0
Kansius	1	60		Coniacian-Santonian		16			0	0	0	0	0	0	0	0	0	0	0	0	0	0	0	1	0
Kermichthys	1	132		Cenomanian		16			0	0	0	0	0	0	0	0	0	0	0	0	0	0	0	1	0
Kipalaichthys	3	70		Cenomanian		16			0	0	0	0	0	0	0	0	0	0	0	0	0	0	0	1	0
Kipalelops	3	130	estimation	Cenomanian		16			0	0	0	0	0	0	0	0	0	0	0	0	0	0	0	1	0
Kradimus	1	273		Turonian		16			0	0	0	0	0	0	0	0	0	0	0	0	0	0	0	1	0	Veysey et al., 2019
Kwangoclupea	3	45		Cenomanian		16			0	0	0	0	0	0	0	0	0	0	0	0	0	0	0	1	0
Kwangodercetis	1	270	estimation	Cenomanian		16			0	0	0	0	0	0	0	0	0	0	0	0	0	0	0	1	0
Lebonichthys	1	340		Cenomanian	Santonian	16			0	0	0	0	0	0	0	0	0	0	0	0	0	0	0	1	0
Lebrunichthys	1	110		Cenomanian		16			0	0	0	0	0	0	0	0	0	0	0	0	0	0	0	1	0	Taverne & Capasso 2020
Lecceclupea	1	65		Campanian-Maastrichtian	Campanian-Maastrichtian	16			0	0	0	0	0	0	0	0	0	0	0	0	0	0	0	1	0
Leccedercetis	1	220	estimation	Campanian-Maastrichtian	Campanian-Maastrichtian	16			0	0	0	0	0	0	0	0	0	0	0	0	0	0	0	1	0
Lecceichthys	1	81		Campanian-Maastrichtian	Campanian-Maastrichtian	16			0	0	0	0	0	0	0	0	0	0	0	0	0	0	0	1	0
Lepidotyle	2	200	estimation	Campanian-Maastrichtian	Campanian-Maastrichtian	16			0	0	0	0	0	0	0	0	0	0	0	0	0	0	0	1	0
Leptecodon	1	230		Coniacian-Santonian		16			0	0	0	0	0	0	0	0	0	0	0	0	0	0	0	1	0
Leufuichthys	2	46		Turonian-Coniacian		16			0	0	0	0	0	0	0	0	0	0	0	0	0	0	0	1	0
Libanechelys	1	200		Cenomanian		16			0	0	0	0	0	0	0	0	0	0	0	0	0	0	0	1	0
Libanonoberyx	1	55		Cenomanian		16			0	0	0	0	0	0	0	0	0	0	0	0	0	0	0	1	0
Libanopycnodus	1	90		Cenomanian		16			0	0	0	0	0	0	0	0	0	0	0	0	0	0	0	1	0	Taverne & Capasso 2018
Lindoeichthys	2	87		Campanian		16			0	0	0	0	0	0	0	0	0	0	0	0	0	0	0	1	0	Murray et al. 2019
Lissoberyx	1	60		Cenomanian	Campanian-Maastrichtian	16			0	0	0	0	0	0	0	0	0	0	0	0	0	0	0	1	0
Luenchelys	1	150		Cenomanian		16			0	0	0	0	0	0	0	0	0	0	0	0	0	0	0	1	0
Lusitanichthys	1	40		Cenomanian		16			0	0	0	0	0	0	0	0	0	0	0	0	0	0	0	1	0
Luxilites	1	740	estimation	Coniacian-Santonian		16			0	0	0	0	0	0	0	0	0	0	0	0	0	0	0	1	0
Magrebichthys	1	31		Cenomanian		16			0	0	0	0	0	0	0	0	0	0	0	0	0	0	0	1	0
Maraldichthys	1	70		Cenomanian		16			0	0	0	0	0	0	0	0	0	0	0	0	0	0	0	1	0	Taverne & Capasso 2014
Martinichthys	1	940		Coniacian-Santonian		16			0	0	0	0	0	0	0	0	0	0	0	0	0	0	0	1	0
Melvius	2	1760		Campanian	Maastrichtian	16			0	0	0	0	0	0	0	0	0	0	0	0	0	0	0	1	0
Microcapros	1	24		Cenomanian		16			0	0	0	0	0	0	0	0	0	0	0	0	0	0	0	1	0
Micropycnodon	1	300		Coniacian-Santonian		16			0	0	0	0	0	0	0	0	0	0	0	0	0	0	0	1	0
Monocerichthys	1	100		Cenomanian		16			0	0	0	0	0	0	0	0	0	0	0	0	0	0	0	1	0
Moorevillia	1	1000	estimation	Campanian	Campanian	16			0	0	0	0	0	0	0	0	0	0	0	0	0	0	0	1	0
Nagaia	2	300	estimation	Cenomanian	Coniacian-Santonian	16			0	0	0	0	0	0	0	0	0	0	0	0	0	0	0	1	0
Nardoclupea	1	265		Campanian-Maastrichtian	Campanian-Maastrichtian	16			0	0	0	0	0	0	0	0	0	0	0	0	0	0	0	1	0
Nardodercetis	1	510		Santonian	Campanian-Maastrichtian	16			0	0	0	0	0	0	0	0	0	0	0	0	0	0	0	1	0
Nardoechelys	1	300	estimation	Late Campanian	Early Maastrichtian	16			0	0	0	0	0	0	0	0	0	0	0	0	0	0	0	1	0	Taverne & Capasso 2014
Nardoenchelys	1	250	estimation	Campanian-Maastrichtian	Campanian-Maastrichtian	16			0	0	0	0	0	0	0	0	0	0	0	0	0	0	0	1	0
Nardoglossus	1	455		Late Campanian	Early Maastrichtian	16			0	0	0	0	0	0	0	0	0	0	0	0	0	0	0	1	0	Taverne & Capasso 2018
Nardopiscis	1	350		Campanian-Maastrichtian	Campanian-Maastrichtian	16			0	0	0	0	0	0	0	0	0	0	0	0	0	0	0	1	0
Nardorex	1	500		Campanian-Maastrichtian	Campanian-Maastrichtian	16			0	0	0	0	0	0	0	0	0	0	0	0	0	0	0	1	0
Nematonotus	1	140		Cenomanian		16			0	0	0	0	0	0	0	0	0	0	0	0	0	0	0	1	0
Neopachycormus	1	540	estimation	Cenomanian		16			0	0	0	0	0	0	0	0	0	0	0	0	0	0	0	1	0
Niobrara	1	700		Coniacian-Santonian		16			0	0	0	0	0	0	0	0	0	0	0	0	0	0	0	1	0
Nursallia	1	220		Cenomanian		16			0	0	0	0	0	0	0	0	0	0	0	0	0	0	0	1	0
Oldmanesox	2	100	estimation	Campanian	Campanian	16			0	0	0	0	0	0	0	0	0	0	0	0	0	0	0	1	0
Omosoma	1	380		Cenomanian	Maastrichtian	16			0	0	0	0	0	0	0	0	0	0	0	0	0	0	0	1	0
Omosomopsis	1	113		Cenomanian		16			0	0	0	0	0	0	0	0	0	0	0	0	0	0	0	1	0
Ophidercetis	1	340		Campanian-Maastrichtian	Campanian-Maastrichtian	16			0	0	0	0	0	0	0	0	0	0	0	0	0	0	0	1	0
Opisthopteryx	1	120		Santonian		16			0	0	0	0	0	0	0	0	0	0	0	0	0	0	0	1	0
Ornategulum	1	120		Cenomanian		16			0	0	0	0	0	0	0	0	0	0	0	0	0	0	0	1	0
Ornatipholis	1	260		Turonian		16			0	0	0	0	0	0	0	0	0	0	0	0	0	0	0	1	0
Palaeolycus	1	400		Campanian	Campanian	16			0	0	0	0	0	0	0	0	0	0	0	0	0	0	0	1	0
Palaeonotopterus	2	1000		Cenomanian		16			0	0	0	0	0	0	0	0	0	0	0	0	0	0	0	1	0
Palaeopristolepis	1	120		Maastrichtian		16			0	0	0	0	0	0	0	0	0	0	0	0	0	0	0	1	0
Pankowskichthys	1	35		Cenomanian		16			0	0	0	0	0	0	0	0	0	0	0	0	0	0	0	1	0	Taverne & Capasso 2020
Pantopholis	1	200	Prionolepis	Santonian		16			0	0	0	0	0	0	0	0	0	0	0	0	0	0	0	1	0
Paracentrus	1	76		Cenomanian		16			0	0	0	0	0	0	0	0	0	0	0	0	0	0	0	1	0
Paracoccodus	1	165	estimation	Cenomanian		16			0	0	0	0	0	0	0	0	0	0	0	0	0	0	0	1	0	Taverne & Capasso 2014
Paradercetis	3	300	estimation	Cenomanian		16			0	0	0	0	0	0	0	0	0	0	0	0	0	0	0	1	0
Paraipichthys	1	60	estimation	Cenomanian		16			0	0	0	0	0	0	0	0	0	0	0	0	0	0	0	1	0
Paralepidosteus	2	2790	centrum mnhn	Coniacian-Maastrichtian	Late Cretaceous-Paleocene	16			0	0	0	0	0	0	0	0	0	0	0	0	0	0	0	1	0
Paraliodesmus	1	170		Coniacian-Santonian		16			0	0	0	0	0	0	0	0	0	0	0	0	0	0	0	1	0
Paranogmius	1	3000		Cenomanian		16			0	0	0	0	0	0	0	0	0	0	0	0	0	0	0	1	0
Paranursallia	1	31		Cenomanian		16			0	0	0	0	0	0	0	0	0	0	0	0	0	0	0	1	0	Taverne et al 2016
Paratarpon	2	80	estimation	Campanian	Campanian	16			0	0	0	0	0	0	0	0	0	0	0	0	0	0	0	1	0
Paravinciguerria	1	70		Cenomanian	Cenomanian-Turonian	16			0	0	0	0	0	0	0	0	0	0	0	0	0	0	0	1	0
Parawenzichthys	1	30		Turonian		16			0	0	0	0	0	0	0	0	0	0	0	0	0	0	0	1	0
Parenchodus	1	85		Cenomanian		16			0	0	0	0	0	0	0	0	0	0	0	0	0	0	0	1	0
Parospinus	1	50	??	Santonian		16			0	0	0	0	0	0	0	0	0	0	0	0	0	0	0	1	0
Pastorius	1	87		Late Campanian	Early Maastrichtian	16			0	0	0	0	0	0	0	0	0	0	0	0	0	0	0	1	0	Carnevale & Johnson 2015
Pateroperca	1	90		Cenomanian		16			0	0	0	0	0	0	0	0	0	0	0	0	0	0	0	1	0
Pattersonichthys	1	41		Cenomanian		16			0	0	0	0	0	0	0	0	0	0	0	0	0	0	0	1	0
Pattersonoberyx	1	50	estimation	Cenomanian		16			0	0	0	0	0	0	0	0	0	0	0	0	0	0	0	1	0
Pelargorhynchus	1	490		Campanian	Campanian	16			0	0	0	0	0	0	0	0	0	0	0	0	0	0	0	1	0
Pelotius	1	20		Turonian		16			0	0	0	0	0	0	0	0	0	0	0	0	0	0	0	1	0
Pentanogmius	1	2200		Turonian	Campanian	16			0	0	0	0	0	0	0	0	0	0	0	0	0	0	0	1	0
Pepemkay	1	50		Cenomanian		16			0	0	0	0	0	0	0	0	0	0	0	0	0	0	0	1	0
Petalopteryx	1	300		Cenomanian		16			0	0	0	0	0	0	0	0	0	0	0	0	0	0	0	1	0
Phacodus	1	400		Turonian	Maastrichtian	16			0	0	0	0	0	0	0	0	0	0	0	0	0	0	0	1	0
Pharmacichthys	1	70		Cenomanian		16			0	0	0	0	0	0	0	0	0	0	0	0	0	0	0	1	0
Phoenicolepis	1	50		Cenomanian		16			0	0	0	0	0	0	0	0	0	0	0	0	0	0	0	1	0
Phylactocephalus	1	190		cenomanian		16			0	0	0	0	0	0	0	0	0	0	0	0	0	0	0	1	0
Platacodon	2	250	estimation	Maastrichtian		16			0	0	0	0	0	0	0	0	0	0	0	0	0	0	0	1	0
Plesioberyx	1	130		Cenomanian		16			0	0	0	0	0	0	0	0	0	0	0	0	0	0	0	1	0
Plesiolycoptera	2	50		Santonian-Campanian	Santonian-Campanian	16			0	0	0	0	0	0	0	0	0	0	0	0	0	0	0	1	0
Pletocretacicus	1	28		Cenomanian		16			0	0	0	0	0	0	0	0	0	0	0	0	0	0	0	1	0
Polazzodus	1	85		Santonian		16			0	0	0	0	0	0	0	0	0	0	0	0	0	0	0	1	0
Polygyrodus	1	700	estimation	Turonian		16			0	0	0	0	0	0	0	0	0	0	0	0	0	0	0	1	0	Vullo et al. 2017
Polypterus	2	700		Cenomanian	Recent	16			0	0	0	0	0	0	0	0	0	0	0	0	0	0	0	1	0
Portoselvaggioclupea	1	340		Campanian-Maastrichtian	Campanian-Maastrichtian	16			0	0	0	0	0	0	0	0	0	0	0	0	0	0	0	1	0
Potiguara	1	200		Cenomanian		16			0	0	0	0	0	0	0	0	0	0	0	0	0	0	0	1	0
Primusichthys	1	40	estimation	Cenomanian		16			0	0	0	0	0	0	0	0	0	0	0	0	0	0	0	1	0
Prionolepis	1	200		cenomanian	Turonian	16			0	0	0	0	0	0	0	0	0	0	0	0	0	0	0	1	0
Prognathoglossum	1	145		Cenomanian		16			0	0	0	0	0	0	0	0	0	0	0	0	0	0	0	1	0
Pronotacanthus	1	140		Santonian		16			0	0	0	0	0	0	0	0	0	0	0	0	0	0	0	1	0
Prosaurodon	1	1200	estimation	Coniacian-Santonian	Campanian	16			0	0	0	0	0	0	0	0	0	0	0	0	0	0	0	1	0
Protelops	1	450	estimation	Cenomanian	Turonian	16			0	0	0	0	0	0	0	0	0	0	0	0	0	0	0	1	0
Protobrama	1	90		Cenomanian		16			0	0	0	0	0	0	0	0	0	0	0	0	0	0	0	1	0
Protoscaphirhynchus	2	560		Maastrichtian		16			0	0	0	0	0	0	0	0	0	0	0	0	0	0	0	1	0
Protostomias	1	180		Cenomanian		16			0	0	0	0	0	0	0	0	0	0	0	0	0	0	0	1	0
Protriacanthus	1	18		Cenomanian		16			0	0	0	0	0	0	0	0	0	0	0	0	0	0	0	1	0
Pseudanogmius	1	550	estimation	Coniacian-Santonian		16			0	0	0	0	0	0	0	0	0	0	0	0	0	0	0	1	0
Pseudoberyx	1	39		Cenomanian		16			0	0	0	0	0	0	0	0	0	0	0	0	0	0	0	1	0
Pseudopycnodus	1	400		Campanian-Maastrichtian	Campanian-Maastrichtian	16			0	0	0	0	0	0	0	0	0	0	0	0	0	0	0	1	0
Pseudothryptodus	1	720	estimation	Coniacian-Santonian		16			0	0	0	0	0	0	0	0	0	0	0	0	0	0	0	1	0
Pugliaclupea	1	113		Campanian-Maastrichtian	Campanian-Maastrichtian	16			0	0	0	0	0	0	0	0	0	0	0	0	0	0	0	1	0
Pycnosterinx	1	160		Santonian		16			0	0	0	0	0	0	0	0	0	0	0	0	0	0	0	1	0
Pycnosteroides	1	120		Cenomanian		16			0	0	0	0	0	0	0	0	0	0	0	0	0	0	0	1	0
Pyrenichthys	1	600		Maastrichtian		16			0	0	0	0	0	0	0	0	0	0	0	0	0	0	0	1	0
Ramallichthys	1	160		Cenomanian		16			0	0	0	0	0	0	0	0	0	0	0	0	0	0	0	1	0
Rharbichthys	1	120		Cenomanian	Turonian	16			0	0	0	0	0	0	0	0	0	0	0	0	0	0	0	1	0
Rhinconichthys	1	800	estimation	Cenomanian		16			0	0	0	0	0	0	0	0	0	0	0	0	0	0	0	1	0
Rhinopycnodus	1	225		Cenomanian		16			0	0	0	0	0	0	0	0	0	0	0	0	0	0	0	1	0
Rhinopycnodus	1	223		Cenomanian		16			0	0	0	0	0	0	0	0	0	0	0	0	0	0	0	1	0	Taverne & Capasso 2013
Rhombichthys	1	220		Cenomanian		16			0	0	0	0	0	0	0	0	0	0	0	0	0	0	0	1	0
Rhynchodercetis	1	230		Cenomanian	Santonian	16			0	0	0	0	0	0	0	0	0	0	0	0	0	0	0	1	0
Rostropycnodus	1	56		Cenomanian		16			0	0	0	0	0	0	0	0	0	0	0	0	0	0	0	1	0
Saharaichthys	2	300	estimation	Cenomanian	Coniacian-Santonian	16			0	0	0	0	0	0	0	0	0	0	0	0	0	0	0	1	0
Sainthilairia	2	300	estimation	Cenomanian	Coniacian-Santonian	16			0	0	0	0	0	0	0	0	0	0	0	0	0	0	0	1	0
Saldenioichthys	1	150		Maastrichtian		16			0	0	0	0	0	0	0	0	0	0	0	0	0	0	0	1	0
Salminops	1	75		Cenomanian		16			0	0	0	0	0	0	0	0	0	0	0	0	0	0	0	1	0
Sapperichthys	1	200		Cenomanian		16			0	0	0	0	0	0	0	0	0	0	0	0	0	0	0	1	0
Sardinioides	1	200		Cenomanian	Campanian-Maastrichtian	16			0	0	0	0	0	0	0	0	0	0	0	0	0	0	0	1	0
Sardinius	1	140		Campanian	Campanian	16			0	0	0	0	0	0	0	0	0	0	0	0	0	0	0	1	0
Saurocephalus	1	2600		Coniacian-Santonian	Maastrichtian	16			0	0	0	0	0	0	0	0	0	0	0	0	0	0	0	1	0
Saurodon	1	2600		Coniacian-Santonian	Campanian	16			0	0	0	0	0	0	0	0	0	0	0	0	0	0	0	1	0
Saurorhamphus	1	180		Cenomanian		16			0	0	0	0	0	0	0	0	0	0	0	0	0	0	0	1	0
Scalacurvichthys	1	150		Cenomanian		16			0	0	0	0	0	0	0	0	0	0	0	0	0	0	0	1	0	Cawley & Kriwet 2017
Scalacurvichthys	1	150		Cenomanian		16			0	0	0	0	0	0	0	0	0	0	0	0	0	0	0	1	0	Cawley & Kriwet 2017
Scombroclupea	1	155		Cenomanian	Turonian	16			0	0	0	0	0	0	0	0	0	0	0	0	0	0	0	1	0
Sedenhorstia	1	92		Cenomanian	Campanian	16			0	0	0	0	0	0	0	0	0	0	0	0	0	0	0	1	0
Serenoichthys	2	50		Cenomanian	Coniacian-Santonian	16			0	0	0	0	0	0	0	0	0	0	0	0	0	0	0	1	0
Serrilepis	1	170		Cenomanian		16			0	0	0	0	0	0	0	0	0	0	0	0	0	0	0	1	0
Sigmapycnodus	1	660		Cenomanian		16			0	0	0	0	0	0	0	0	0	0	0	0	0	0	0	1	0	Taverne & Capasso 2018
Sorbinicharax	1	55		Campanian-Maastrichtian	Campanian-Maastrichtian	16			0	0	0	0	0	0	0	0	0	0	0	0	0	0	0	1	0
Sorbinichthys	1	60		Cenomanian		16			0	0	0	0	0	0	0	0	0	0	0	0	0	0	0	1	0
Sorbininardus	1	63		Campanian-Maastrichtian	Campanian-Maastrichtian	16			0	0	0	0	0	0	0	0	0	0	0	0	0	0	0	1	0
Spaniodon	1	180		Santonian		16			0	0	0	0	0	0	0	0	0	0	0	0	0	0	0	1	0
Sphenocephalus	1	230		Campanian	Campanian	16			0	0	0	0	0	0	0	0	0	0	0	0	0	0	0	1	0
Spinocaudichthys	2	50		Cenomanian		16			0	0	0	0	0	0	0	0	0	0	0	0	0	0	0	1	0
Stanhopeichthys	1	220		Cenomanian		16			0	0	0	0	0	0	0	0	0	0	0	0	0	0	0	1	0	Taverne & Capasso 2020
Stenoprotome	1	100	estimation	Cenomanian		16			0	0	0	0	0	0	0	0	0	0	0	0	0	0	0	1	0	Taverne et al 2015
Stichoberyx	1	80		Cenomanian		16			0	0	0	0	0	0	0	0	0	0	0	0	0	0	0	1	0
Stichocentrus	1	60		Cenomanian		16			0	0	0	0	0	0	0	0	0	0	0	0	0	0	0	1	0
Stichopteryx	1	70		Cenomanian		16			0	0	0	0	0	0	0	0	0	0	0	0	0	0	0	1	0
Stompooria	2	40		Maastrichtian		16			0	0	0	0	0	0	0	0	0	0	0	0	0	0	0	1	0
Stratodus	1	3000		Campanian	Maastrichtian	16			0	0	0	0	0	0	0	0	0	0	0	0	0	0	0	1	0
Sudania	2	300	estimation	Cenomanian		16			0	0	0	0	0	0	0	0	0	0	0	0	0	0	0	1	0
Sylvienodus	1	65		Cenomanian		16			0	0	0	0	0	0	0	0	0	0	0	0	0	0	0	1	0
Syntegmodus	1	925	estimation	Coniacian-Santonian		16			0	0	0	0	0	0	0	0	0	0	0	0	0	0	0	1	0
Tachynectes	1	390		Campanian	Campanian	16			0	0	0	0	0	0	0	0	0	0	0	0	0	0	0	1	0
Telepholis	1	175		Cenomanian	Campanian	16			0	0	0	0	0	0	0	0	0	0	0	0	0	0	0	1	0
Tergestinia	1	43		Late Campanian	Early Maastrichtian	16			0	0	0	0	0	0	0	0	0	0	0	0	0	0	0	1	0	Taverne et al 2019
Thorectichthys	1	85		Cenomanian		16			0	0	0	0	0	0	0	0	0	0	0	0	0	0	0	1	0
Thrissopteroides	1	220		Campanian	Campanian	16			0	0	0	0	0	0	0	0	0	0	0	0	0	0	0	1	0
Thryptodus	1	720	estimation	Cenomanian	Coniacian-Santonian	16			0	0	0	0	0	0	0	0	0	0	0	0	0	0	0	1	0
Tingitanichthys	1	130		Cenomanian		16			0	0	0	0	0	0	0	0	0	0	0	0	0	0	0	1	0
Trachichthyoides	1	220	estimation	Cenomanian	Coniacian-Santonian	16			0	0	0	0	0	0	0	0	0	0	0	0	0	0	0	1	0
Trewavasia	1	100		Cenomanian		16			0	0	0	0	0	0	0	0	0	0	0	0	0	0	0	1	0
Tricerichthys	1	35		Cenomanian		16			0	0	0	0	0	0	0	0	0	0	0	0	0	0	0	1	0	Taverne & Capasso 2015
Triplomystus	1	126		Cenomanian		16			0	0	0	0	0	0	0	0	0	0	0	0	0	0	0	1	0
Tselfatia	1	800		Cenomanian	Turonian	16			0	0	0	0	0	0	0	0	0	0	0	0	0	0	0	1	0
Tubantia	1	210		Campanian	Campanian	16			0	0	0	0	0	0	0	0	0	0	0	0	0	0	0	1	0
Tycheroichthys	1	78		Cenomanian		16			0	0	0	0	0	0	0	0	0	0	0	0	0	0	0	1	0
Unicachichthys	1	108		Cenomanian		16			0	0	0	0	0	0	0	0	0	0	0	0	0	0	0	1	0	Díaz-Cruz et al 2016
Urenchelys	1	190		Cenomanian	Santonian	16			0	0	0	0	0	0	0	0	0	0	0	0	0	0	0	1	0
Vallecillichthys	1	1300		Turonian		16			0	0	0	0	0	0	0	0	0	0	0	0	0	0	0	1	0
Volcichthys	1	50		Cenomanian		16			0	0	0	0	0	0	0	0	0	0	0	0	0	0	0	1	0
Wilsonichthys	2	100		Late Maastrichtian		16			0	0	0	0	0	0	0	0	0	0	0	0	0	0	0	1	0	Murray et al. 2016
Xenyllion	1	36	estimation	Cenomanian		16			0	0	0	0	0	0	0	0	0	0	0	0	0	0	0	1	0
Yabrudichthys	1	170		Cenomanian		16			0	0	0	0	0	0	0	0	0	0	0	0	0	0	0	1	0
Zanclites	1	580		Cenomanian		16			0	0	0	0	0	0	0	0	0	0	0	0	0	0	0	1	0
Zoqueichthys	1	69		Cenomanian		16			0	0	0	0	0	0	0	0	0	0	0	0	0	0	0	1	0
Zorzinperca	1	50		Campanian-Maastrichtian	Campanian-Maastrichtian	16			0	0	0	0	0	0	0	0	0	0	0	0	0	0	0	1	0
Amyzon	2	220		Thanetian	Eocene	17			0	0	0	0	0	0	0	0	0	0	0	0	0	0	0	0	1
Analectis	1	250		Thanetian		17			0	0	0	0	0	0	0	0	0	0	0	0	0	0	0	0	1
Archaeozeus	1	11		Thanetian		17			0	0	0	0	0	0	0	0	0	0	0	0	0	0	0	0	1
Astephus	2	260		Thanetian	Eocene	17			0	0	0	0	0	0	0	0	0	0	0	0	0	0	0	0	1
Bathysoma	1	100		Danian		17			0	0	0	0	0	0	0	0	0	0	0	0	0	0	0	0	1
Cabindachanos	1	313	estimation	marine Danian or early Selandian		17			0	0	0	0	0	0	0	0	0	0	0	0	0	0	0	0	1	Taverne et al 2019
Chaychanus	1	75		Palaeocene		17			0	0	0	0	0	0	0	0	0	0	0	0	0	0	0	0	1	Cantalice et al. 2020
Corydoras	2	120		Thanetian	Recent	17			0	0	0	0	0	0	0	0	0	0	0	0	0	0	0	0	1
Egertonia	2	400	Casierius	Paleocene		17			0	0	0	0	0	0	0	0	0	0	0	0	0	0	0	0	1
Eomacrones	2	345	Nigerium	Thanetian		17			0	0	0	0	0	0	0	0	0	0	0	0	0	0	0	0	1
Esox	2	1370		Thanetian	Recent	17			0	0	0	0	0	0	0	0	0	0	0	0	0	0	0	0	1
Eutrichiurides	1	980	Trichiuridae	Danian	Thanetian	17			0	0	0	0	0	0	0	0	0	0	0	0	0	0	0	0	1
Exellia	1	140		Thanetian		17			0	0	0	0	0	0	0	0	0	0	0	0	0	0	0	0	1
Farinichthys	1	1300	estimation	Danian		17			0	0	0	0	0	0	0	0	0	0	0	0	0	0	0	0	1
Hemingwaya	1	400		Thanetian		17			0	0	0	0	0	0	0	0	0	0	0	0	0	0	0	0	1
Hoffstetterichthys	2	70	estimation	Danian		17			0	0	0	0	0	0	0	0	0	0	0	0	0	0	0	0	1
Incaichthys	2	70	estimation	Danian		17			0	0	0	0	0	0	0	0	0	0	0	0	0	0	0	0	1
Joffrichthys	2	310		Thanetian		17			0	0	0	0	0	0	0	0	0	0	0	0	0	0	0	0	1
Kelemejtubus	1	264		Danian		17			0	0	0	0	0	0	0	0	0	0	0	0	0	0	0	0	1	Cantalice & Alvarado-Ortega 2017
Knightia	2	90		Thanetian		17			0	0	0	0	0	0	0	0	0	0	0	0	0	0	0	0	1
Landanichthys	1	1000	estimation	Danian		17			0	0	0	0	0	0	0	0	0	0	0	0	0	0	0	0	1
Lateopisciculus	2	180	Massamorichthys	Thanetian		17			0	0	0	0	0	0	0	0	0	0	0	0	0	0	0	0	1
Lopadichthys	2	227		Palaeocene		17			0	0	0	0	0	0	0	0	0	0	0	0	0	0	0	0	1	Murray et al. 2018
Macconichthys	2	341		Thanetian		17			0	0	0	0	0	0	0	0	0	0	0	0	0	0	0	0	1
Magnigena	1	200	estimation	Thanetian		17			0	0	0	0	0	0	0	0	0	0	0	0	0	0	0	0	1
Massamorichthys	2	180		Thanetian		17			0	0	0	0	0	0	0	0	0	0	0	0	0	0	0	0	1
Mene	1	300		Danian		17			0	0	0	0	0	0	0	0	0	0	0	0	0	0	0	0	1
Moclaybalistes	1	12		Thanetian		17			0	0	0	0	0	0	0	0	0	0	0	0	0	0	0	0	1
Nigerium	2	345	estimation	Thanetian		17			0	0	0	0	0	0	0	0	0	0	0	0	0	0	0	0	1
Opsithrissops	1	1200		Thanetian		17			0	0	0	0	0	0	0	0	0	0	0	0	0	0	0	0	1
Oropycnodus	1	140		Danian		17			0	0	0	0	0	0	0	0	0	0	0	0	0	0	0	0	1
Palaeopercichthys	1	185		Paleocene		17			0	0	0	0	0	0	0	0	0	0	0	0	0	0	0	0	1
Paleoserranus	1	86		Danian		17			0	0	0	0	0	0	0	0	0	0	0	0	0	0	0	0	1	Catalice et al. 2018
Phosphonatator	1	2000		Danian		17			0	0	0	0	0	0	0	0	0	0	0	0	0	0	0	0	1
Polyodon	2	2605		Selandian	Recent	17			0	0	0	0	0	0	0	0	0	0	0	0	0	0	0	0	1
Properca	2	170		Thanetian		17			0	0	0	0	0	0	0	0	0	0	0	0	0	0	0	0	1
Protarpon	1	2000	estimation	Danian		17			0	0	0	0	0	0	0	0	0	0	0	0	0	0	0	0	1	Khalloufi et al. 2018
Protocodus	1	550		Danian		17			0	0	0	0	0	0	0	0	0	0	0	0	0	0	0	0	1
Protozeus	1	12		Thanetian		17			0	0	0	0	0	0	0	0	0	0	0	0	0	0	0	0	1
Ramphosus	1	46		Thanetian	Lutetian	17			0	0	0	0	0	0	0	0	0	0	0	0	0	0	0	0	1
Ridewoodichthys	1	650	estimation	Danian		17			0	0	0	0	0	0	0	0	0	0	0	0	0	0	0	0	1
Sarda	1	1800		Danian		17			0	0	0	0	0	0	0	0	0	0	0	0	0	0	0	0	1
Sardinella	1	310		Thanetian		17			0	0	0	0	0	0	0	0	0	0	0	0	0	0	0	0	1
Scleropages	2	1000		Thanetian		17			0	0	0	0	0	0	0	0	0	0	0	0	0	0	0	0	1
Serrasalmimus	1	500	estimation	Palaeocene		17			0	0	0	0	0	0	0	0	0	0	0	0	0	0	0	0	1	Vullo et al. 2017
Speirsaenigma	2	69		Thanetian		17			0	0	0	0	0	0	0	0	0	0	0	0	0	0	0	0	1
Sphyraenodus	1	1000	estimation	Danian	Eocene	17			0	0	0	0	0	0	0	0	0	0	0	0	0	0	0	0	1
Taverneichthys	2	700	estimation	Palaeocene		17			0	0	0	0	0	0	0	0	0	0	0	0	0	0	0	0	1
Trebiciania	1	30		Danian		17			0	0	0	0	0	0	0	0	0	0	0	0	0	0	0	0	1
Trichiurides	1	980	Trichiuridae	Danian	Thanetian	17			0	0	0	0	0	0	0	0	0	0	0	0	0	0	0	0	1
Ohmdenia	1	2400		Toarcien		12			0	0	0	0	0	0	0	0	0	0	0	1	0	0	0	0	0	Friedman 2011
Martillichthys	1	2110		Callovian		13			0	0	0	0	0	0	0	0	0	0	0	0	1	0	0	0	0	Liston 2008
Pseudoasthenocormus	1	1900		Tithonian		14			0	0	0	0	0	0	0	0	0	0	0	0	0	1	0	0	0	Lambers 1992
